# Supplementary material for: Genetic Overlap Analysis Identifies a Shared Etiology between Migraine and Headache with Type 2 Diabetes
Source: Genes (Basel). 2022 Oct 12;13(10):1845. doi: 10.3390/genes13101845 (PMC9601333; doi:10.3390/genes13101845)
Supplement: Supplementary file 1 [file genes-13-01845-s001.zip]

Archive with 1 entries (1 files):
- genes-1914323-supplementary.xlsx
