# Supplementary material for: Genetic Overlap Analysis Identifies a Shared Etiology between Migraine and Headache with Type 2 Diabetes
Source: Genes (Basel). 2022 Oct 12;13(10):1845. doi: 10.3390/genes13101845 (PMC9601333; doi:10.3390/genes13101845)
Supplement: Supplementary file 1 [file genes-13-01845-s001.zip › genes-1914323-supplementary.xlsx]

## Sheet: Content
Supplementary Table 1. Summary of GWAS data.
Supplementary Table 2. Combined and sex-stratified SECA results for the test of genetic concordance between migraine and headache with T2D.
Supplementary Table 3. SNP-based single trait heritability between migraine and headache with T2D.
Supplementary Table 4. Shared pleiotropic regions between migraine and headache with T2D (PPA3 > 0.5).
Supplementary Table 5. Novel lead SNPs by cross-trait meta-analysis between Migraine and Type 2 Diabetes GWAS.
Supplementary Table 6. Novel lead SNPs by cross-trait meta-analysis between Headache and Type 2 Diabetes GWAS.
Supplementary Table 7. Validation of cross-trait meta-analysis approach.
Supplementary Table 8. Sex-stratified gene-based association analyses between migraine and headache with T2D.
Supplementary Table 9a. Genome-wide significant genes associated with migraine with their corresponding P-value in T2D genes in gene-based analysis.
Supplementary Table 9b. Genome-wide significant genes associated with headache with their corresponding P-value in T2D genes in gene-based analysis.
Supplementary Table 10: Genome-wide significant overlapping genes between migraine and T2D following gene-based analysis.
Supplementary Table 11: Genome-wide significant overlapping genes between headache and T2D following gene-based analysis.
Supplementary Table 12. Estimates of Genetic causality proportion (GCP) for Migraine and Headache with Type 2 Diabetes by LCV.
Supplementary Table 13. Specific characteristics of genetic instruments of T2D phenotype on migraine and headache in 2SMR analysis.
Supplementary Table 14. Specific characteristics of genetic instruments of migraine and headache phenotype on T2D in 2SMR analysis.
Supplementary Table 15. Specific characteristics of genetic instruments of migraine and T2D used in GSMR analysis.
Supplementary Table 16. Specific characteristics of genetic instruments of headache and T2D used in GSMR analysis.
Supplementary Table 17. Pathways analysis for Migraine and Type 2 Diabetes.
Supplementary Table 18. Pathways analysis for Headache and Type 2 Diabetes.
Supplementary Table 19. Pathways analysis for Headache and T2D in Female.
Supplementary Table 20. Pathways analysis for Headache and T2D in Male.

## Sheet: Table S1
Supplementary Table 1. Summary of GWAS data.
Phenotypes	Dataset source	Sample size		Total N	Population	Year
Migraine	IHGC	102,084 cases	771,257 controls	873341	European	2022
Migraine (Female)	IHGC	20,202 cases	65,593 controls	85795	European	2013
Migraine (Male)	IHGC	3,083 cases	31,832 controls	34915	European	2013
Headache experienced in last month	UKBB Neale Lab	71,672 cases	288,719 controls	360391	European	2017
Headache experienced in last month (Female)	UKBB Neale Lab	45,349 cases	148,379 controls	193727	European	2017
Headache experienced in last month (Male)	UKBB Neale Lab	26,325 cases	140,340 controls	166664	European	2017
Type 2 Diabetes	DIAGRAM consortium	74,124 cases	824,006 controls	898130	European	2018
T2D (Female)	UKBB Neale Lab	6,589 cases	187,137 controls	193726	European	2017
T2D (Male)	UKBB Neale Lab	10,686 cases	155,780 controls	166466	European	2017
GWAS: genome-wide association study; N: sample size; DIAGRAM: DIAbetes Genetics Replication And Meta-analysis; IHGC: International Headache Genetic Consortium; UKBB: UK Biobank

## Sheet: Table S2
Supplementary Table 2. Combined and sex-stratified SECA results for the test of genetic concordance between migraine and headache with T2D.
P1, P-value for dataset 1 in SECA; P2, P-value for dataset 2 in SECA; P1snp: number of independent SNPs in dataset 1, P2snp: number of independent SNPs in dataset 2, P1P2snp, number of LD independent SNPs (r2 < 0.1) overlapping dataset 1 and dataset 2; Concordant SNPs, sum of concordant SNP subsets; FtestOR, Fisher’s exact test odds ratio; FtestPval, Fisher’s exact test P-value; Proportion of con…
A. SECA results for migraine and T2D
Migraine (P1) and T2D (P2)
P1	P2	P1snp	P2snp	P1P2snp	Concordant SNPs	Proportion of concordance	FtestOR	FtestPval
1	1	60036	60036	60036	30357	0.505647	1.06	0.000301
0.9	0.9	59149	55114	54304	27621	0.508637	1.07	6.12e-05
0.8	0.8	58052	49990	48356	24677	0.510319	1.09	6.17e-06
0.7	0.7	56718	44629	42203	21566	0.511006	1.09	6.26e-06
0.6	0.6	55024	39216	36015	18376	0.510232	1.08	0.00011
0.5	0.5	52929	33771	29855	15327	0.513381	1.11	3.86e-06
0.4	0.4	50305	28181	23747	12201	0.513791	1.12	2.32e-05
0.3	0.3	46852	22471	17803	9197	0.516598	1.14	1.05e-05
0.2	0.2	41860	16529	11819	6149	0.520264	1.18	1.19e-05
0.1	0.1	33882	9973	5899	3111	0.527378	1.25	2.75e-05
0.05	0.05	26576	5975	2883	1580	0.54804	1.47	3.29e-07
0.01	0.01	13581	2237	698	360	0.515759	1.13	0.449
T2D (P1) and Migraine (P2)
P1	P2	P1snp	P2snp	P1P2snp	Concordant SNPs	Proportion of concordance	FtestOR	FtestPval
1	1	60053	60053	60053	30477	0.507502	1.06	0.000133
0.9	0.9	59197	54782	54002	27463	0.508555	1.07	7.26e-05
0.8	0.8	58079	49474	47881	24412	0.509847	1.08	1.67e-05
0.7	0.7	56715	44204	41764	21296	0.509913	1.08	5.3e-05
0.6	0.6	55046	38640	35450	18114	0.510973	1.09	3.76e-05
0.5	0.5	53000	33123	29328	15044	0.512957	1.11	9.58e-06
0.4	0.4	50438	27402	23190	11973	0.5163	1.14	7.35e-07
0.3	0.3	47039	21522	17053	8803	0.516214	1.14	2.36e-05
0.2	0.2	42328	15479	11060	5796	0.524051	1.21	4.64e-07
0.1	0.1	34687	8980	5347	2859	0.534692	1.32	4.16e-07
0.05	0.05	27254	5351	2604	1419	0.544931	1.44	4.46e-06
0.01	0.01	14920	1762	602	310	0.51495	1.13	0.514
B. SECA results for headache and T2D
Headache (P1) and T2D (P2)
P1	P2	P1snp	P2snp	P1P2snp	Concordant SNPs	Proportion of concordance	FtestOR	FtestPval
1	1	58219	58219	58219	29465	0.506106	1.06	0.000181
0.9	0.9	57313	53368	52527	26713	0.508558	1.07	9.24e-05
0.8	0.8	56186	48268	46562	23712	0.509256	1.08	6.73e-05
0.7	0.7	54810	43075	40526	20708	0.510981	1.09	1.03e-05
0.6	0.6	53148	38006	34676	17752	0.511939	1.1	9.17e-06
0.5	0.5	51014	32820	28790	14771	0.51306	1.11	9.86e-06
0.4	0.4	48271	27377	22742	11719	0.515302	1.13	4.18e-06
0.3	0.3	44600	21870	16833	8687	0.51607	1.14	3.15e-05
0.2	0.2	39320	16097	10876	5679	0.522159	1.2	3.79e-06
0.1	0.1	31018	9708	5250	2761	0.525905	1.23	0.000193
0.05	0.05	23458	5826	2414	1265	0.524027	1.21	0.0203
0.01	0.01	10944	2136	482	263	0.545643	1.44	0.0561
T2D (P1) and Headache (P2)
P1	P2	P1snp	P2snp	P1P2snp	Concordant SNPs	Proportion of concordance	FtestOR	FtestPval
1	1	58299	58299	58299	29518	0.506321	1.05	0.0016
0.9	0.9	57553	52796	52122	26358	0.505698	1.05	0.00951
0.8	0.8	56552	47403	45976	23244	0.505568	1.05	0.0174
0.7	0.7	55272	41867	39698	20129	0.507053	1.06	0.0051
0.6	0.6	53683	36374	33546	16993	0.506558	1.05	0.0168
0.5	0.5	51704	30787	27361	13897	0.507913	1.06	0.00933
0.4	0.4	49217	25166	21292	10830	0.508642	1.07	0.0121
0.3	0.3	45867	19372	15321	7863	0.513217	1.11	0.0011
0.2	0.2	41453	13534	9781	5103	0.521726	1.19	1.81e-05
0.1	0.1	34038	7359	4474	2336	0.522128	1.19	0.00338
0.05	0.05	26888	4116	2048	1083	0.528809	1.26	0.00911
0.01	0.01	14900	1064	344	191	0.555233	1.59	0.0403
C. SECA results for migraine and T2D in male
Migraine Male (P1) and T2D Male (P2)
P1	P2	P1snp	P2snp	P1P2snp	Concordant SNPs	Proportion of concordance	FtestOR	FtestPval
1	1	43976	43976	43976	21836	0.496544	0.973	0.15
0.9	0.9	43195	39678	38974	19400	0.497768	0.982	0.384
0.8	0.8	42141	35547	34084	16984	0.498298	0.987	0.537
0.7	0.7	40749	31327	29065	14465	0.497678	0.982	0.432
0.6	0.6	38875	27159	24016	11932	0.496835	0.975	0.333
0.5	0.5	36612	22885	19082	9521	0.498952	0.992	0.783
0.4	0.4	33759	18653	14376	7151	0.497426	0.98	0.559
0.3	0.3	29990	14308	9855	4914	0.49863	0.99	0.809
0.2	0.2	24857	9888	5715	2834	0.495888	0.968	0.56
0.1	0.1	17199	5283	2166	1077	0.49723	0.978	0.83
0.05	0.05	11351	2806	731	363	0.49658	0.978	0.941
0.01	0.01	3529	713	58	26	0.448276	0.665	0.6
T2D Male (P1) and Migraine Male (P2)
P1	P2	P1snp	P2snp	P1P2snp	Concordant SNPs	Proportion of concordance	FtestOR	FtestPval
1	1	43863	43863	43863	22084	0.503477	1.028	0.147
0.9	0.9	43073	39632	38929	19591	0.50325	1.026	0.202
0.8	0.8	41964	35426	33937	17075	0.503138	1.026	0.25
0.7	0.7	40572	31080	28781	14559	0.505855	1.048	0.0476
0.6	0.6	38798	26618	23544	11970	0.50841	1.07	0.0102
0.5	0.5	36572	22356	18605	9422	0.506423	1.052	0.0836
0.4	0.4	33839	17963	13889	7070	0.509036	1.075	0.0353
0.3	0.3	30234	13595	9367	4767	0.508914	1.074	0.0863
0.2	0.2	25301	9180	5302	2698	0.508865	1.073	0.206
0.1	0.1	18027	4701	1976	1005	0.508603	1.067	0.5
0.05	0.05	12136	2369	645	342	0.530233	1.265	0.157
0.01	0.01	4282	489	47	24	0.510638	1	1
D. SECA results for headache and T2D in male
Headache Male (P1) and T2D Male (P2)
P1	P2	P1snp	P2snp	P1P2snp	Concordant SNPs	Proportion of concordance	FtestOR	FtestPval
1	1	63289	63289	63289	31877	0.503674	1.03	0.0663
0.9	0.9	62230	57193	56247	28422	0.505307	1.043	0.012
0.8	0.8	60881	50938	49026	24801	0.505874	1.048	0.00953
0.7	0.7	59192	44969	42075	21310	0.506477	1.053	0.008
0.6	0.6	57158	38935	35185	17852	0.507375	1.061	0.00575
0.5	0.5	54700	32755	28401	14456	0.508996	1.075	0.00248
0.4	0.4	51399	26723	21767	11095	0.509717	1.081	0.00423
0.3	0.3	47208	20522	15378	7921	0.515086	1.128	0.000195
0.2	0.2	41278	14017	9205	4692	0.509723	1.081	0.0635
0.1	0.1	31837	7325	3725	1933	0.518926	1.162	0.0237
0.05	0.05	23704	3938	1515	757	0.49967	0.995	1
0.01	0.01	10297	988	176	87	0.494318	1	1
T2D Male (P1) and Headache Male (P2)
P1	P2	P1snp	P2snp	P1P2snp	Concordant SNPs	Proportion of concordance	FtestOR	FtestPval
1	1	63179	63179	63179	31841	0.503981	1.032	0.0467
0.9	0.9	62117	57167	56205	28407	0.505418	1.044	0.0103
0.8	0.8	60797	50842	48924	24779	0.506479	1.053	0.00415
0.7	0.7	59197	44664	41862	21305	0.508934	1.074	0.000266
0.6	0.6	57157	38387	34706	17729	0.510834	1.091	5.67e-05
0.5	0.5	54649	32328	27958	14255	0.509872	1.082	0.001
0.4	0.4	51617	26198	21392	10933	0.511079	1.092	0.00131
0.3	0.3	47482	19792	14900	7620	0.511409	1.096	0.00562
0.2	0.2	41818	13447	8949	4586	0.512459	1.104	0.02
0.1	0.1	32612	6973	3657	1885	0.51545	1.13	0.0689
0.05	0.05	24411	3622	1425	723	0.507368	1.064	0.596
0.01	0.01	11029	813	163	81	0.496933	0.952	1
E. SECA results for migraine and T2D in female
Migraine Female (P1) and T2D Female (P2)
P1	P2	P1snp	P2snp	P1P2snp	Concordant SNPs	Proportion of concordance	FtestOR	FtestPval
1	1	43308	43308	43308	21604	0.498845	0.991	0.638
0.9	0.9	42612	39178	38545	19242	0.499209	0.994	0.76
0.8	0.8	41564	35173	33762	16843	0.498874	0.991	0.687
0.7	0.7	40219	31021	28810	14412	0.500243	1.002	0.944
0.6	0.6	38501	26705	23738	11869	0.5	1	1
0.5	0.5	36260	22458	18771	9419	0.501785	1.015	0.63
0.4	0.4	33429	18328	14153	7069	0.49947	0.996	0.906
0.3	0.3	29811	13973	9661	4837	0.500673	1.005	0.919
0.2	0.2	24917	9540	5519	2781	0.503896	1.031	0.59
0.1	0.1	17501	5047	2066	1051	0.508712	1.072	0.455
0.05	0.05	11649	2696	752	370	0.492021	0.938	0.715
0.01	0.01	3945	629	64	35	0.546875	1.64	0.454
T2D Female (P1) and Migraine Female (P2)
P1	P2	P1snp	P2snp	P1P2snp	Concordant SNPs	Proportion of concordance	FtestOR	FtestPval
1	1	43056	43056	43056	21714	0.50432	1.035	0.073
0.9	0.9	42293	38881	38188	19238	0.503771	1.031	0.143
0.8	0.8	41258	34759	33296	16803	0.504655	1.038	0.0893
0.7	0.7	39880	30577	28303	14282	0.504611	1.038	0.122
0.6	0.6	38116	26396	23353	11773	0.504132	1.033	0.214
0.5	0.5	35890	22173	18454	9339	0.506069	1.05	0.102
0.4	0.4	33098	18029	13912	7090	0.509632	1.08	0.0241
0.3	0.3	29451	13880	9544	4902	0.513621	1.115	0.00826
0.2	0.2	24441	9583	5491	2823	0.514114	1.12	0.0377
0.1	0.1	17042	4998	1980	1036	0.523232	1.204	0.0431
0.05	0.05	11323	2637	724	351	0.484807	0.895	0.503
0.01	0.01	3886	606	66	37	0.560606	1.64	0.454
F. SECA results for headache and T2D in female
Headache Female (P1) and T2D Female (P2)
P1	P2	P1snp	P2snp	P1P2snp	Concordant SNPs	Proportion of concordance	FtestOR	FtestPval
1	1	63109	63109	63109	31492	0.49901	0.992	0.627
0.9	0.9	62068	56983	56051	27949	0.498635	0.989	0.521
0.8	0.8	60730	50743	48869	24341	0.498087	0.985	0.4
0.7	0.7	59065	44698	41839	20831	0.497885	0.983	0.395
0.6	0.6	57120	38408	34755	17283	0.497281	0.979	0.318
0.5	0.5	54653	32283	27908	13928	0.499068	0.993	0.765
0.4	0.4	51542	26104	21328	10548	0.494561	0.957	0.115
0.3	0.3	47318	19835	14826	7337	0.494874	0.96	0.218
0.2	0.2	41462	13454	8817	4382	0.496994	0.976	0.58
0.1	0.1	32319	7024	3615	1784	0.493499	0.948	0.444
0.05	0.05	24282	3699	1444	722	0.5	1	1
0.01	0.01	10908	864	159	84	0.528302	1.22	0.635
T2D Female (P1) and Headache Female (P2)
P1	P2	P1snp	P2snp	P1P2snp	Concordant SNPs	Proportion of concordance	FtestOR	FtestPval
1	1	63279	63279	63279	31534	0.498333	0.987	0.408
0.9	0.9	62234	57181	56237	28061	0.498978	0.992	0.631
0.8	0.8	60914	51227	49325	24517	0.49705	0.977	0.192
0.7	0.7	59309	45193	42381	21015	0.495859	0.968	0.091
0.6	0.6	57310	39053	35458	17642	0.497546	0.981	0.361
0.5	0.5	54805	32893	28540	14239	0.498914	0.992	0.731
0.4	0.4	51646	26640	21756	10852	0.498805	0.991	0.735
0.3	0.3	47453	20337	15205	7592	0.499309	0.995	0.884
0.2	0.2	41476	13914	9055	4511	0.498178	0.986	0.753
0.1	0.1	32060	7335	3743	1930	0.515629	1.134	0.0579
0.05	0.05	23916	3850	1469	736	0.501021	1.011	0.958
0.01	0.01	10422	897	153	84	0.54902	1.522	0.256

## Sheet: Table S3
	Supplementary Table 3. SNP-based heritability (h2 SNP) on the liability scale, estimated by univariate LDSC analysis.
	SNP-based Heritability
	Phenotype	Valid SNPs in analysis	Liability scale h2SNP (95% CI)
	Migraine	1180680	11.08% (95%CI: 10.24 – 11.92%)
	Migraine (Female)	845924	10.1% (95%CI: 7.63 – 12.57%)
	Migraine (Male)	823716	11.25% (95%CI: 2.16 – 20.34%)
	Headache	1177498	9.03% (95%CI: 8.23 – 9.83%)
	Headache Female	1177498	10.01% (95%CI: 8.95 – 11.07%)
	Headache Male	1177498	8.57% (95%CI: 7.39 – 9.75%)
	Type 2 Diabetes	1181578	17.23% (95%CI: 15.72 – 18.74%)
	T2D (Female)	1177498	24.15% (95%CI: 19.00 – 28.31%)
	T2D (Male)	1177498	25.33% (95%CI: 21.57 – 29.09%)
	CI: Confidence interval; se: standard error.

## Sheet: Table S4
Supplementary Table 4. Genome-wide significant regions from GWAS-PW analysis between Migraine and Headache with T2D (PPA3 > 0.5).
Trait 1	Trait 2	Region	NSNP	chr	st	sp	PPA_1	PPA_2	PPA_3	PPA_4		PPA_1	PPA_2	PPA_3	PPA_4
T2D	Migraine	23	3849	chr1	38731847	40199854	1.40042e-21	0.000395798	0.72596	0.273644	Comparing these regions PPA with the PPA between T2D and Headache	0.113802	1.14918e-22	0.732061	0.154138
		88	3766	chr1	177434054	178944161	4.28036e-08	0.000325569	0.987487	0.0121877		0.941846	1.58252e-08	0.0261704	0.0319714		PPA3 > 0.5, when comparing with either migraine or headache
		283	3074	chr3	8648561	9541905	0.00200338	0.0158071	0.906304	0.0735926		0.869359	9.14223e-05	0.0204848	0.0240286		PPA3 > 0.9, when comparing with either migraine or headache
		289	3135	chr3	17892058	19123609	0.0646401	0.0558494	0.568361	0.225144		0.508054	0.00118701	0.00642606	0.0349146
		319	5309	chr3	63669286	65273354	5.87406e-11	0.344135	0.515021	0.140844		0.956743	2.02357e-12	0.0102107	0.0330468
		334	2514	chr3	87409732	88298205	0.0244754	0.000151368	0.65348	0.321831		0.760978	0.000277377	0.00390726	0.0263415		Abbreviations: T2D: Type 2 diabetes ;chr: chromosome; NSNP: number of SNPs in region; st:start; sp:stop; PPA_1: posterior probability for model 1 (association only to trait 1); PPA_2: posterior probability for model 2 (association only to trait 2); PPA_3: posterior probability for model 3 (shared association to both traits); PPA_4: posterior probability for model 4 (two distinct associations, one…
		382	3169	chr3	172295731	173476726	0.00616026	0.0653836	0.835715	0.0494006		0.0853303	0.000422286	0.852496	0.025436
		402	3230	chr4	2844097	3845571	3.07023e-07	0.000210079	0.998161	0.00162853		0.95306	5.68444e-07	0.0178361	0.0286113
		407	2956	chr4	7540096	8150645	0.188933	0.00921624	0.565505	0.186211		0.324281	0.00100256	0.00556252	0.0128874
		436	4780	chr4	48123600	53876517	0.000163833	0.258967	0.575824	0.163654		0.957602	5.36686e-06	0.0042451	0.0342423
		466	4887	chr4	103221459	105304491	3.70494e-06	0.000537971	0.795559	0.2039		0.27945	2.83193e-07	0.622156	0.0983722
		564	5835	chr5	73759326	75795407	8.66425e-12	1.05284e-07	0.933958	0.0660422		0.0174557	1.39254e-13	0.975134	0.00740987
		581	4591	chr5	103321080	104848525	0.0384377	0.0124392	0.844872	0.0648867		0.362814	0.00109724	0.0134609	0.0171023
		734	5465	chr6	160581374	162169452	1.22399e-06	0.00529367	0.95496	0.0397447		0.957581	1.48425e-07	0.00769952	0.0346124
		745	2676	chr7	1353067	2061783	0.00810522	0.231441	0.532962	0.167451		0.00472219	0.000203058	0.966291	0.0279054
		789	2352	chr7	71874997	73333954	0.0255436	2.71224e-09	0.872189	0.102267		0.540127	0.00144071	0.0260679	0.0534192
		873	6899	chr8	32977757	35317057	0.0175173	0.0214806	0.864053	0.0298861		0.367576	0.00168782	0.0112425	0.0272564
		894	5010	chr8	72289731	73816178	0.00169739	0.0445	0.898198	0.0470465		0.851488	0.000166736	0.00411527	0.0333037
		976	4468	chr9	85440801	86938059	0.0446744	0.0166129	0.744824	0.170557		0.549321	0.000557099	0.00439654	0.0186441
		998	5733	chr9	124871322	126971353	0.000194533	0.0259312	0.829717	0.143969		0.946511	7.97859e-06	0.00825342	0.0403589
		1005	6596	chr9	135298917	137040737	1.45805e-08	0.000963228	0.965146	0.0338908		0.967928	1.80009e-09	0.00249454	0.0295763
		1113	3042	chr11	27020461	28480924	0.0016712	0.116793	0.750882	0.1221		0.919623	5.4312e-05	0.00469679	0.0264004
		1123	7416	chr11	47008125	49865926	6.46384e-06	5.27437e-05	0.97223	0.0277112		0.858112	4.19559e-06	0.00221456	0.138995
		1140	10124	chr11	81266712	84381207	0.00814333	0.204347	0.551343	0.0472008		0.604881	0.000719053	0.00972522	0.0320992
		1185	5244	chr12	6419753	8377444	0.00014678	0.284712	0.664384	0.0458928		0.423438	0.000255859	0.00241393	0.568937
		1208	4349	chr12	47715134	49001224	0.00316027	0.141818	0.748691	0.0739009		0.814745	0.000320694	0.00519367	0.0541234
		1328	3978	chr14	28466533	29970690	0.0749696	0.0247053	0.663526	0.0541433		0.242268	0.00265802	0.00754503	0.0231284
		1348	5560	chr14	57482514	59448252	0.000115113	2.20587e-05	0.956774	0.0430889		0.888339	1.74294e-05	0.0564673	0.0465178
		1354	9159	chr14	67992317	71131827	0.00143705	0.139692	0.770523	0.0737601		0.579773	0.000333849	0.2581	0.119747
		1370	5758	chr14	94325812	95750857	0.000470325	1.98205e-06	0.998835	0.000688449		6.25979e-05	7.20544e-05	0.998507	0.0012853
		1400	5534	chr15	53069747	54508497	3.21358e-05	0.001596	0.953912	0.0444534		0.795169	2.03577e-06	0.179631	0.0234009
		1446	4064	chr16	18652146	20150373	0.00902102	0.00766091	0.741852	0.239921		0.850929	0.000141916	0.0082001	0.0278307
		1485	5636	chr17	1929074	3701935	0.211537	9.97081e-06	0.520118	0.268293		0.335844	0.00106746	0.00672612	0.0145325
		1518	4390	chr17	59312894	61545486	0.000280211	8.00932e-07	0.998013	0.00170543		0.0907304	8.74482e-05	0.86551	0.00506772
		1641	2463	chr20	39610856	40585492	0.073211	0.01075	0.759306	0.122347		0.343483	0.00233898	0.0354516	0.0358457
	Headache	23	5281	chr1	38731847	40200368	0.113802	1.14918e-22	0.732061	0.154138	Comparing these regions PPA with the PPA of T2D and Migraine	1.40042e-21	0.000395798	0.72596	0.273644
		70	4007	chr1	114875359	115880132	4.54747e-10	0.011495	0.590817	0.397688		0.0953992	4.06415e-36	0.472404	0.432196
		76	4941	chr1	153181186	154770139	0.0382578	0.000109332	0.938188	0.0172807		0.00568635	0.634673	0.0807549	0.131555
		324	8099	chr3	70449145	72528844	0.0106185	0.000581295	0.933116	0.0526458		0.0122865	0.580159	0.0106839	0.16554
		382	4316	chr3	172295731	173476025	0.0853303	0.000422286	0.852496	0.025436		0.00616026	0.0653836	0.835715	0.0494006
		466	7305	chr4	103221459	105305275	0.27945	2.83193e-07	0.622156	0.0983722		3.70494e-06	0.000537971	0.795559	0.2039
		564	7654	chr5	73759326	75797683	0.0174557	1.39254e-13	0.975134	0.00740987		8.66425e-12	1.05284e-07	0.933958	0.0660422
		745	3858	chr7	1353067	2062006	0.00472219	0.000203058	0.966291	0.0279054		0.00810522	0.231441	0.532962	0.167451
		856	10382	chr8	11279164	13491594	0.177726	9.39304e-07	0.761464	0.0607381		0.000108796	0.0819579	0.00128504	0.916596
		1182	3121	chr12	3677644	4417127	0.101246	1.49717e-66	0.802665	0.0960887		9.15813e-66	0.898864	0.0190219	0.0821142
		1370	7470	chr14	94325596	95750857	6.25979e-05	7.20544e-05	0.998507	0.0012853		0.000470325	1.98205e-06	0.998835	0.000688449
		1428	3947	chr15	101552906	102461014	0.0414182	0.0166449	0.673409	0.146498		0.0151849	0.116334	0.00477945	0.0111283
		1518	6020	chr17	59312894	61545486	0.0907304	8.74482e-05	0.86551	0.00506772		0.000280211	8.00932e-07	0.998013	0.00170543
T2D Female	Migraine Female	23	796	chr1	38733788	40197305	0.0190254	0.128417	0.756708	0.0412133	Comparing these regions PPA with the PPA of T2D and Headache in Female	0.103855	0.0233737	0.49196	0.0152198
	Headache Female	652	4853	chr6	28018353	28917091	0.00571085	0.13198	0.77715	0.0333393	Comparing these regions PPA with the PPA of T2D and Migraine in Female	0.00545541	0.00319777	5.7222e-05	1.63061e-05
		656	17083	chr6	31571337	32682590	0.206851	1.25273e-26	0.724554	0.0685949		0.00976395	0.0049224	0.000144912	4.52667e-05
		1182	3675	chr12	3677644	4417127	0.273961	1.41465e-05	0.713285	0.0120079		0.00715786	0.00715317	0.000111873	4.81923e-05
T2D Male	Migraine Male	No region
	Headache Male	652	4849	chr6	28018353	28917091	0.0544244	0.0191939	0.589627	0.0087609	Comparing these regions PPA with the PPA of T2D and Migraine in Male	0.00663524	0.0242247	3.80221e-05	0.000180881

## Sheet: Table S5
Supplementary Table 5. LD independent (r2 < 0.1) lead SNPs by cross-trait meta-analysis between Migraine and Type 2 Diabetes GWAS (Pmeta < 5 × 10-8; single trait P < 0.05).
SNP	CHR	BP	EA	NEA	FE Meta-analysis		Migraine				T2D				Variant annotation	Nearest coding gene	GWAS-PW PPA3
					OR	P-value	OR	P-value	FDR	M-value	OR	P-value	FDR	M-value
rs11590235	1	2208123	T	C	1.0509	4.32789e-09	1.05294	3.59185e-06	0.00177123	1	1.04812	0.000299902	0.0322009	0.999	intronic	SKI	0.0493035
rs2104415	1	67369398	G	A	1.0241	4.82724e-08	1.02971	2.64508e-07	0.000226705	1	1.01613	0.0186256	0.28964	0.889	intronic	WDR78	0.142855
rs1841499	1	72836456	A	T	0.977464	2.85925e-08	0.980852	0.00026366	0.0378078	0.998	0.972388	1.64967e-05	0.00402634	1	intergenic	NEGR1	0.000605212
rs197374	1	112289983	T	C	1.02279	3.79122e-08	1.0171	0.00131338	0.0948067	0.982	1.03149	1.84931e-06	0.00055341	1	non coding transcript exon	DDX20	0.262221
rs4664436	2	162558490	T	C	1.0502	2.2104e-08	1.05153	7.49441e-06	0.00307975	1	1.04812	0.000787524	0.0502116	0.998	intronic	SLC4A10	0.178493
rs6748072	2	202980887	A	G	0.978014	3.00007e-08	0.979768	7.2021e-05	0.0161681	1	0.97531	9.37395e-05	0.0144701	1	non coding transcript exon	KIAA2012	0.0159253
rs9817547	3	18753414	C	A	0.975146	1.88419e-08	0.97697	5.34386e-05	0.0131159	1	0.972388	8.02467e-05	0.0129548	1	intronic	SATB1	0.568361
rs536445	3	173120103	C	T	0.9759	1.35294e-09	0.978204	2.07455e-05	0.0066641	1	0.972388	1.21432e-05	0.00284714	1	intronic	NLGN1	0.835715
rs10026792	4	2862190	A	G	0.975719	3.46324e-08	0.972016	9.00356e-07	0.000611542	1	0.981179	0.00664189	0.157002	0.973	intronic	ADD1	0.998161
rs4619890	4	7853160	G	A	1.02393	2.84316e-09	1.02573	7.54257e-07	0.000529638	1	1.02122	0.000858121	0.0478707	0.997	intronic	AFAP1	0.565505
rs6829081	4	48693247	T	A	0.971774	1.16823e-10	0.976619	3.89041e-05	0.0105084	1	0.96464	2.70591e-07	0.000118108	1	intronic	FRYL	0.575824
rs171697	5	103956516	G	C	1.02667	7.72608e-10	1.02755	7.93471e-07	0.000552043	1	1.02532	0.000236483	0.0274297	0.999	intronic	NUDT12	0.844872
rs463245	5	143898188	C	T	1.02327	2.5635e-08	1.02393	7.994e-06	0.00323931	1	1.02224	0.000858121	0.0517713	0.997	upstream gene	KCTD16	0.240457
rs2963457	5	157907974	C	T	1.02679	3.2174e-08	1.02171	0.000478629	0.0542171	0.996	1.03458	7.68833e-06	0.00168212	1	upstream gene	EBF1	0.0353644
rs29648	5	170559580	A	G	0.975216	3.10252e-08	0.975823	3.26038e-05	0.00929759	1	0.974335	0.000250281	0.0226849	0.999	intronic	TLX3	0.199587
rs115083076	6	7204428	A	G	1.09001	1.36503e-08	1.07016	0.000790732	0.0713794	0.993	1.11628	1.73035e-06	0.000245194	1	intronic	RREB1	0.00757648
rs9360935	6	76408297	C	A	1.02635	1.48696e-08	1.02074	0.000577462	0.0601795	0.994	1.03458	2.33282e-06	0.000594357	1	intronic	MYO6	0.0977617
rs62442924	7	1989976	T	C	0.972205	1.94324e-08	0.977145	0.000333437	0.0436907	0.997	0.96464	6.79535e-06	0.00106189	1	intronic	ELFN1	0.532962
rs11771193	7	7238107	G	A	1.03831	1.88226e-08	1.02581	0.00185829	0.11538	0.959	1.05232	3.39653e-07	0.00015311	1	intronic	C1GALT1	0.471651
rs6947337	7	41854681	A	G	0.977521	3.89594e-08	0.979029	7.77747e-05	0.0170284	1	0.97531	0.000119986	0.0159765	1	intergenic	INHBA	0.00121259
rs35275911	7	74108249	C	G	1.03294	1.81828e-08	1.02173	0.00377613	0.167768	0.922	1.04498	1.62242e-07	6.03034e-05	1	intronic	GTF2I	0.300112
rs10101067	8	72407374	C	G	1.04841	9.70661e-10	1.04489	1.3988e-05	0.00499525	1	1.05338	1.46868e-05	0.00415287	1	intronic	EYA1	0.898198
rs10814274	9	35734956	T	C	0.976861	6.86583e-09	0.975301	1.58514e-06	0.000941938	1	0.979219	0.00103348	0.0653612	0.997	intronic	CREB3	0.310252
rs11140324	9	86634309	T	C	0.970555	1.65119e-09	0.971888	7.51478e-06	0.00308915	1	0.968507	5.10793e-05	0.00749205	1	intergenic	RMI1	0.744824
rs2670139	9	126634255	C	T	1.03277	3.10542e-12	1.02897	1.42693e-06	0.000870774	1	1.03873	2.81941e-07	0.000123699	1	intronic	DENND1A	0.829717
rs72854192	11	9587144	T	A	1.0606	3.52486e-08	1.0598	2.273e-05	0.00714044	1	1.06184	0.000416485	0.0306679	0.999	intergenic	WEE1	0.427945
rs11233452	11	82796110	G	A	1.02741	9.52314e-09	1.02342	0.000131508	0.0244732	0.999	1.03355	1.08251e-05	0.00214657	1	intronic	RAB30	0.551343
rs7132012	12	8832203	G	A	0.976432	2.41691e-08	0.975889	9.00106e-06	0.00356503	1	0.977262	0.000718677	0.052869	0.998	non coding transcript exon	RIMKLB	0.424314
rs10875762	12	48580759	G	A	1.02917	1.8293e-09	1.02478	8.08526e-05	0.0174882	0.999	1.03562	3.06125e-06	0.00078682	1	downstream gene	CCDC184	0.748691
rs116862713	12	120185393	T	C	1.07007	1.01138e-08	1.06337	8.86644e-05	0.0186069	1	1.07896	2.41905e-05	0.00545673	1	intronic	PRKAB1	0.00701935
rs74595438	14	27601181	T	C	1.08546	2.00938e-08	1.10537	2.99818e-07	0.000250598	1	1.06078	0.00732232	0.163803	0.955	intronic	NOVA1	0.430527
rs4902684	14	69445385	T	G	1.02852	1.56138e-10	1.02393	2.80603e-05	0.00836588	1	1.03562	5.73303e-07	0.000255008	1	5 prime UTR	ACTN1	0.770523
rs78369934	17	61739101	C	T	0.953111	2.99204e-08	0.963812	0.000835386	0.0734796	0.989	0.936131	2.4256e-06	0.000532674	1	intronic	MAP3K3	0.0601672
rs62081465	18	35154196	C	T	1.02662	3.43634e-08	1.03307	1.29946e-07	0.000125729	1	1.01715	0.0234106	0.335214	0.849	regulatory region	CELF4	0.0147861
rs299717	18	46163555	T	C	1.03354	3.98126e-08	1.02803	0.00036215	0.0459913	0.998	1.04185	1.59033e-05	0.00228971	1	intronic	CTIF	0.356318
rs1013710	20	39882781	A	G	1.02346	7.42175e-09	1.02424	3.25292e-06	0.00163944	1	1.02224	0.000587111	0.0486353	0.998	intronic	ZHX3	0.759306
rs4809370	20	62470872	T	C	0.97522	1.05908e-08	0.978082	0.000133605	0.0247038	0.999	0.971416	1.50225e-05	0.00284714	1	downstream gene	ZBTB46	0.234381
rs28457031	22	41597228	A	G	1.0686	9.98656e-09	1.06629	1.10007e-05	0.00416968	1	1.07251	0.000229413	0.0166963	0.999	upstream gene	L3MBTL2	0.0323937
rs10457469	6	126083658	G	A	0.971415	3.52722e-13	0.975319	1.2242e-06	0.000777168	1	0.965605	2.7673e-08	2.24689e-05	1	downstream gene variant	HEY2	0.0844084
SNP: Single nucleotide polymorphism; CHR: Chromosome; BP: Base pair position (NCBI37/hg19); EA: Effect allele; NEA: Non-effect allele; P: P-value; FE: Fixed effect; RE2; Modified random effects; M-value: Posterior probability; T2D: Type 2 Diabetes; FDR-adjusted single-trait P value.
													Posterior probability association in GWAS-PW analysis, PPA4 > 0.9
													Posterior probability association in GWAS-PW analysis, PPA4 > 0.5
													Not a novel lead SNP
													RE2 Meta-analysis

## Sheet: Table S6
Supplementary Table 6. LD independent (r2 < 0.1) lead SNPs by cross-trait meta-analysis between Headache and Type 2 Diabetes GWAS (Pmeta < 5 × 10-8; single trait P < 0.05).
SNP	CHR	BP	EA	NEA	FE Meta-analysis		Headache				T2D				Variant annotation	Nearest coding gene	GWAS-PW PPA3
					OR	P-value	OR	P-value	FDR	M-value	OR	P-value	FDR	M-value
rs72685036	1	66290695	C	T	0.931307	7.05e-09	0.94181	0.000366624	0.132792	0.998	0.919431	3.06e-06	0.00170136	1	intron	PDE4B	0.0427548
rs197379	1	112292303	C	T	1.0245	3.9e-08	1.01861	0.00208222	0.304577	0.983	1.03149	1.85e-06	0.000850697	1	intron	DDX20	0.0646978
rs6790644	3	71592594	T	C	0.970743	1.45e-11	0.969358	1.86e-07	0.000357385	1	0.972388	1.65e-05	0.00435207	1	5 prime UTR	FOXP1	0.933116
rs13081671	3	135876549	T	C	1.02667	4.57e-08	1.02259	0.000648082	0.179964	0.997	1.03149	1.26e-05	0.00417744	1	intron	MSL2	0.0138944
rs546738	3	173117548	G	T	1.02743	3.38e-10	1.02664	6.48e-06	0.007693	1	1.0284	1.21e-05	0.00325581	1	non coding transcript exon	NLGN1	0.852496
rs10939103	4	26314032	C	T	0.975567	2.75e-08	0.9815	0.00195685	0.297765	0.982	0.968507	1.24e-06	0.000687652	1	intron	RBPJ	0.117088
rs73050128	7	1961882	A	C	0.961892	1.5e-11	0.960315	3.04e-07	0.000553458	1	0.963676	1.06e-05	0.00287358	1	intron	ELFN1	0.966291
rs35005436	7	74134911	C	T	1.03684	1.67e-09	1.02823	0.000490324	0.156156	0.994	1.04812	2.41e-07	0.000112532	1	intron	NCF1	0.225237
rs58293411	8	25862355	A	G	1.02624	3.56e-08	1.02028	0.00154725	0.269442	0.988	1.03355	2.43e-06	0.00076862	1	intron	EBF2	0.0373664
rs4097500	9	126462080	G	A	1.02628	4.88e-08	1.01922	0.00330063	0.358225	0.968	1.03458	1.19e-06	0.000515599	1	intron	DENND1A	0.00825342
rs140254674	11	2838598	T	A	1.18095	1.1e-08	1.15938	0.000138886	0.0709248	0.999	1.20925	1.57e-05	0.00487241	1	intron	CDKN1C	0.00274835
rs7123238	11	76448811	A	G	0.972122	4.79e-08	0.974424	0.000251563	0.104587	0.999	0.969476	4.52e-05	0.0107243	1	intergenic	TSKU	0.0703961
rs4350429	12	84367582	T	C	1.02435	4.71e-08	1.0279	4.38e-06	0.00554049	1	1.0202	0.00209149	0.107822	0.991	intergenic	SLC6A15	0.109853
rs12432645	14	69599483	T	G	1.0304	8.47e-10	1.02947	1.21e-05	0.0125802	1	1.03149	1.67e-05	0.00452762	1	intron	DCAF5	0.2581
rs80255237	14	69610201	A	G	1.06227	3.43e-08	1.0671	5.66e-06	0.00687974	1	1.05548	0.00149079	0.0795277	0.995	intron	DCAF5	0.2581
rs1190226	14	103390383	C	T	1.03188	1.72e-08	1.028	0.000233389	0.0998555	0.999	1.03666	1.44e-05	0.00287358	1	intron	AMN	0.00357331
rs2898875	15	101848990	G	C	1.19951	8.09e-09	1.22348	5.07e-07	0.000870827	1	1.16183	0.00326968	0.132899	0.99	non coding transcript exon	SNRPA1	0.673409
rs1407256	20	31213647	G	A	1.03393	4.13e-08	1.04473	1.14e-07	0.000229238	1	1.02122	0.0196307	0.316045	0.8	intergenic	NOL4L	0.0507838
SNP: Single nucleotide polymorphism; CHR: Chromosome; BP: Base pair position (NCBI37/hg19); EA: Effect allele; NEA: Non-effect allele; P: P-value; FE: Fixed effect; RE2; Modified random effects; M-value: Posterior probability; T2D: Type 2 Diabetes; FDR; FDR-adjusted single-trait P value
											Posterior probability association in GWAS-Pairwise analysis, PPA3 > 0.9
											Posterior probability association in GWAS-Pairwise analysis, PPA3 > 0.5
											Not a novel lead SNP

## Sheet: Table S7
Supplementary Table 7. Novel independent (r2 < 0.1) lead SNPs for migraine (Gormley et al. 2016) and T2D (Pmeta < 5 × 10-8; single trait P < 0.05) after cross-trait meta-analysis found in the migraine (Hautakangas et al. 2021) at the genome-wide significant level.
SNP	CHR	BP	EA	NEA	FE Meta-analysis		Migraine				T2D					Hautakangas et al. 2021 Migraine GWAS summary statistics
					OR	P-value	OR	P-value	FDR	M-value	OR	P-value	FDR	M-value		SNP	CHR	BP	EA	NEA	EAF	BETA	SE	P
rs55762016	1	173929143	A	G	1.04882	4.15e-08	1.06241	1.59e-06	0.00289839	1	1.03666	0.0019	0.0761542	0.979		rs55762016	1	173929143	A	G	0.083143	0.037358	0.00941	7.26e-05
rs72917544	2	175241566	A	G	0.966836	4.79e-08	0.97804	0.016406	0.442913	0.869	0.957911	1.4e-07	4.62799e-05	1		rs72917544	2	175241566	A	G	0.182173	-0.008244	0.006841	0.228122
rs12463719	2	203450680	A	G	1.02988	2.94e-08	1.02005	0.013089	0.41352	0.9	1.03769	2.1e-07	6.55804e-05	1		rs12463719	2	203450680	A	G	0.271228	0.016514	0.005991	0.005855
rs6436784	2	229230767	A	G	1.02759	2.66e-08	1.0279	0.00029	0.0937848	0.999	1.02737	3.4e-05	0.00453201	1		rs6436784	2	229230767	G	A	0.424444	-0.015652	0.005561	0.004897
rs827016	4	8343969	T	G	0.969988	3.41e-08	0.963729	6.02e-06	0.00757497	1	0.97531	0.00093	0.049147	0.995		rs827016	4	8343969	T	G	0.238765	-0.017693	0.006074	0.003596
rs9360935	6	76408297	C	A	1.03004	3.04e-08	1.0245	0.002412	0.235012	0.99	1.03458	2.5e-06	0.000539256	1		rs9360935	6	76408297	C	A	0.254869	0.020528	0.005964	0.000581
rs72951548	6	118050841	T	C	0.964358	3.67e-08	0.976985	0.017648	0.452331	0.835	0.954087	1.3e-07	4.34086e-05	1		rs72951548	6	118050841	T	C	0.15148	-0.017108	0.007302	0.019151
rs11764590	7	2032803	T	C	0.968134	3.08e-08	0.970896	0.00048	0.119446	0.998	0.965605	1.7e-05	0.00258646	1		rs11764590	7	2032803	T	C	0.201818	-0.023522	0.006401	0.00024
rs78840640	7	23434606	G	C	1.10342	2.71e-09	1.07284	0.005114	0.307788	0.964	1.1275	2e-07	6.2796e-05	1		rs78840640	7	23434606	G	C	0.022582	0.006526	0.019558	0.738653
rs34324971	7	74107374	A	G	1.04121	2.05e-10	1.03515	0.000303	0.0957951	0.999	1.04603	7.4e-08	2.70084e-05	1		rs34324971	7	74107374	A	G	0.183109	0.021397	0.007576	0.004748
rs7014001	8	72414289	C	T	1.0631	5.86e-09	1.07766	2.89e-05	0.0235663	1	1.05548	3.2e-05	0.0043224	1		rs7014001	8	72414289	C	T	0.055419	0.05347	0.012448	1.77e-05
rs2150866	9	29382917	A	C	1.02663	4.49e-08	1.03195	1.06e-05	0.0113972	1	1.02224	0.00086	0.046685	0.996		rs2150866	9	29382917	A	C	0.378307	0.029629	0.005333	2.83e-08
rs11140324	9	86634309	T	C	0.967897	1.69e-08	0.967193	8.63e-05	0.0472689	1	0.968507	5.7e-05	0.00681266	1		rs11140324	9	86634309	T	C	0.228044	-0.028515	0.006367	7.63e-06
rs2670139	9	126634255	C	T	1.03041	2.92e-08	1.021	0.008552	0.364715	0.93	1.03873	3.9e-07	0.000112159	1		rs2670139	9	126634255	C	T	0.242998	0.028556	0.005923	1.45e-06
rs10823909	10	73989184	C	T	1.04741	4.18e-08	1.03444	0.004426	0.293107	0.965	1.06078	6.5e-07	0.000173978	1		rs10823909	10	73989184	C	T	0.090171	0.020179	0.009032	0.025493
rs11233459	11	82812027	A	C	1.03189	1.23e-08	1.02874	0.000496	0.120995	0.998	1.03458	8e-06	0.0014164	1		rs11233459	11	82812027	A	C	0.234466	0.022297	0.006097	0.000257
rs61919240	12	8831954	A	T	0.97289	4.51e-08	0.968821	2.19e-05	0.0193635	1	0.976286	0.00051	0.03298	0.998		rs61919240	12	8831954	A	T	0.318357	-0.023983	0.005557	1.61e-05
rs4309192	12	39420593	T	G	0.973815	2.84e-08	0.980554	0.006319	0.331512	0.965	0.968507	6.3e-07	0.000168904	1		rs4309192	12	39420593	G	T	0.44713	0.010509	0.005358	0.049851
rs116862713	12	120185393	T	C	1.07811	4.74e-08	1.07691	0.000537	0.124871	0.998	1.07896	3.8e-05	0.00496075	1		rs116862713	12	120185393	T	C	0.029443	0.061445	0.015676	8.95e-05
rs169381	14	27699322	C	T	1.03041	1.02e-08	1.03648	3.64e-06	0.00529793	1	1.02532	0.00052	0.0333718	0.997		rs169381	14	27699322	C	T	0.280429	0.037597	0.005784	8.28e-11
rs1007407	14	69446960	T	C	0.971575	5.39e-10	0.974083	0.000136	0.0613312	0.999	0.969476	1e-06	0.000248499	1		rs1007407	14	69446960	C	T	0.461169	0.01965	0.00515	0.000137
rs11646063	16	4439209	G	A	1.0302	1.27e-08	1.02989	0.00014	0.0623113	1	1.03045	2.1e-05	0.00307835	1		rs11646063	16	4439209	G	A	0.287376	0.02788	0.005744	1.23e-06
rs9894634	17	1967501	C	T	1.02649	3.97e-08	1.035	8.72e-07	0.00185007	1	1.01918	0.0041	0.119326	0.964		rs9894634	17	1967501	C	T	0.401185	0.03388	0.00523	9.63e-11
rs8118848	20	62461572	A	G	0.967705	1.42e-08	0.975107	0.005638	0.317861	0.975	0.962713	4.5e-07	0.000127071	1		rs8118848	20	62461572	A	G	0.247034	-0.020579	0.006634	0.001932
rs2834435	21	35647853	A	G	0.963365	2.02e-08	0.950922	2.51e-07	0.000777457	1	0.974335	0.0044	0.124243	0.94		rs2834435	21	35647853	A	G	0.148157	-0.044267	0.007305	1.4e-09
		SNP: Single nucleotide polymorphism; CHR: Chromosome; BP: Base pair position (NCBI37/hg19); EA: Effect allele; NEA: Non-effect allele; P: P-value; FE: Fixed effect; M-value: Posterior probability; T2D: Type 2 Diabetes; FDR-adjusted single-trait P value.
			Genome-wide significant Lead SNPs with single-trait FDR adjusted P < 0.05 in the cross-trait meta-analysis of migraine and T2D							Significant at genome-wide significant level
										Significant at genome-wide suggestive level

## Sheet: Table 8
Supplementary Table 8. Summary of sex-stratified gene-based association analyses between migraine and headache with T2D under three P value thresholds.
A. Summary of gene-based association analyses between Migraine Female and T2D Female under three P value thresholds								C. Summary of gene-based association analyses between Headache Female and T2D Female under three P value thresholds
	Discovery	Target	Number of overlapping genes between migraine and T2D in female	Proportion of overlapping genes between migraine and T2D in female		Binomial test P-value			Discovery	Target	Number of overlapping genes between headache and T2D in female	Proportion of overlapping genes between headache and T2D in female		Binomial test P-value
Trait	Migraine Female	T2D Female		Expected	Observed			Trait	Headache Female	T2D Female		Expected	Observed
Total number of genes								Total number of genes
Raw number of genes	17703	17703						Raw number of genes	18317	18317
Effective number of independent genes	13484	13467						Effective number of independent genes	13173	13120
Genes with P-value ≤ 0.1				Genes with P-value ≤ 0.1				Genes with P-value ≤ 0.1				Genes with P-value ≤ 0.1
Raw number of genes	2718	2555	382	0.139303	0.152947	0.0444716		Raw number of genes	3335	2858	614	0.151982	0.192478	1.1924e-07
Effective number of independent genes	1968	1876	301					Effective number of independent genes	2260	1994	435
Proportion of effective number of genes	0.145951	0.139303						Proportion of effective number of genes	0.171563	0.151982
Genes with P-value ≤ 0.05				Genes with P-value ≤ 0.05				Genes with P-value ≤ 0.05				Genes with P-value ≤ 0.05
Raw number of genes	1638	1523	143	0.0817554	0.0966102	0.0376645		Raw number of genes	2055	1679	248	0.088872	0.120446	5.94683e-05
Effective number of independent genes	1180	1101	114					Effective number of independent genes	1345	1166	162
Proportion of effective number of genes	0.0875111	0.0817554						Proportion of effective number of genes	0.102103	0.088872
Genes with P-value ≤ 0.01				Genes with P-value ≤ 0.01				Genes with P-value ≤ 0.01				Genes with P-value ≤ 0.01
Raw number of genes	497	510	14	0.0251726	0.0311615	0.278898		Raw number of genes	775	554	40	0.0278201	0.0497835	0.00599492
Effective number of independent genes	353	339	11					Effective number of independent genes	462	365	23
Proportion of effective number of genes	0.0261792	0.0251726						Proportion of effective number of genes	0.0350717	0.0278201
B. Summary of gene-based association analyses between Migraine Male (Anttila) and T2D Male under three P value thresholds								D. Summary of gene-based association analyses between Headache Male and T2D Male under three P value thresholds
	Discovery	Target	Number of overlapping genes between migraine and T2D in male	Proportion of overlapping genes between migraine and T2D in male		Binomial test P-value			Discovery	Target	Number of overlapping genes between headache and T2D in male	Proportion of overlapping genes between headache and T2D in male		Binomial test P-value
Trait	Migraine male	T2D male		Expected	Observed			Trait	Headache male	T2D male		Expected	Observed
Total number of genes								Total number of genes
Raw number of genes	17758	17758						Raw number of genes	18317	18317
Effective number of independent genes	13586	13503						Effective number of independent genes	13057	13150
Genes with P-value ≤ 0.1				Genes with P-value ≤ 0.1				Genes with P-value ≤ 0.1				Genes with P-value ≤ 0.1
Raw number of genes	2044	3113	373	0.165148	0.179095	0.0787735		Raw number of genes	2837	3528	614	0.182357	0.216641	6.37027e-05
Effective number of independent genes	1502	2230	269					Effective number of independent genes	1971	2398	427
Proportion of effective number of genes	0.110555	0.165148						Proportion of effective number of genes	0.150954	0.182357
Genes with P-value ≤ 0.05				Genes with P-value ≤ 0.05				Genes with P-value ≤ 0.05				Genes with P-value ≤ 0.05
Raw number of genes	1151	2003	131	0.103162	0.10475	0.457289		Raw number of genes	1655	2140	244	0.109049	0.134058	0.00537205
Effective number of independent genes	821	1393	86					Effective number of independent genes	1104	1434	148
Proportion of effective number of genes	0.0604299	0.103162						Proportion of effective number of genes	0.0845523	0.109049
Genes with P-value ≤ 0.01				Genes with P-value ≤ 0.01				Genes with P-value ≤ 0.01				Genes with P-value ≤ 0.01
Raw number of genes	304	827	26	0.0404355	0.0510204	0.271387		Raw number of genes	528	842	65	0.0419011	0.0980392	1.79662e-05
Effective number of independent genes	196	546	10					Effective number of independent genes	306	551	30
Proportion of effective number of genes	0.0144266	0.0404355						Proportion of effective number of genes	0.0234357	0.0419011

## Sheet: Table S9a
Supplementary Table 9a. Genome-wide significant genes (P < 3.63E-06) associated with migraine with their corresponding P-value in T2D genes in gene-based analysis.
Genes	Chromosome	Start position	End position	SNPs	Migraine				T2D
					Gene P-value	FDR Gene P value	Top SNPs	Top SNP P-value	Gene P-value	FDR Gene P value	Top SNPs	Top SNP P-value
PRDM16	1	2985565	3355185	1419	3.32517e-68	3.04845e-64	rs10218452	7.26e-71	0.0430531	0.146926	rs2500277	9.4e-05
TMEM51	1	15479028	15546974	465	8.42994e-12	3.95756e-09	rs12057629	9.38e-14	1	1	rs114984343	0.07
C1orf195	1	15490692	15498120	114	5.00115e-07	4.60471e-05	rs61561984	1.59e-08	1	1	rs116364211	0.092
MANEAL	1	38259721	38267278	52	1.20372e-08	2.31272e-06	rs12025519	5.76e-10	1	1	rs186557650	0.38
YRDC	1	38268614	38273865	32	2.09239e-08	3.78869e-06	rs12563037	1.46e-09	1	1	rs76625135	0.11
C1orf122	1	38273473	38275126	32	4.0628e-08	6.88283e-06	rs2291297	2.72e-09	1	1	rs76625135	0.11
MTF1	1	38275239	38325292	123	9.24437e-08	1.20839e-05	rs12729989	2.71e-09	0.479964	0.699432	rs138394937	0.013
INPP5B	1	38326369	38412729	213	1.73171e-08	3.2321e-06	rs28739509	2.64e-10	0.829789	1	rs150152704	0.021
MACF1	1	39549839	39952810	825	2.76182e-06	0.000177933	rs1472662	1.75e-08	1.24676e-22	5.32238e-20	rs61779275	7.9e-25
KIAA0754	1	39875176	39882154	38	1.04464e-06	8.00057e-05	rs113214136	8.05e-08	2.18101e-23	9.73503e-21	rs113214136	2.3e-24
BMP8A	1	39957318	39995541	115	2.74207e-06	0.000177267	rs61779314	9.6e-08	1.50641e-23	7.27542e-21	rs72663520	3.1e-25
DPH2	1	44435653	44439043	35	2.28493e-06	0.00015016	rs2906596	1.86e-07	0.702945	0.910973	rs145733892	0.072
C1orf87	1	60456066	60539442	229	8.28553e-07	6.62802e-05	rs598202	1.31e-08	0.223133	0.418223	rs17120030	0.0056
LEPROT	1	65886131	66107242	588	3.14693e-06	0.000196168	rs1892534	2.92e-08	0.00161657	0.0147473	rs10889560	1.5e-05
LEPR	1	65886335	66103176	576	3.09943e-06	0.000194338	rs1892534	2.92e-08	0.00159217	0.0145828	rs10889560	1.5e-05
TRIM33	1	114935399	115053781	330	6.9974e-10	1.73193e-07	rs75291118	1.47e-11	0.0267797	0.106845	rs11102800	0.00067
BCAS2	1	115110178	115124265	59	5.70659e-11	1.81196e-08	rs6671190	2.89e-12	0.185612	0.37092	rs170307	0.0094
DENND2C	1	115127155	115212732	226	6.06756e-11	1.88365e-08	rs78222773	1.23e-12	0.4637	0.683732	rs170307	0.0094
AMPD1	1	115215719	115238239	97	5.73713e-11	1.81196e-08	rs11799831	1.48e-12	0.00542702	0.0356524	rs6667218	0.00014
NRAS	1	115247085	115259515	42	6.23309e-11	1.90108e-08	rs145382662	3.06e-12	0.00254291	0.020696	rs6667218	0.00014
CSDE1	1	115259534	115300671	117	1.13579e-10	3.26129e-08	rs61758221	3.09e-12	0.00441082	0.031001	rs4140445	0.00012
SIKE1	1	115312100	115323308	33	1.10749e-10	3.22587e-08	rs6659741	6.9e-12	0.0555847	0.172229	rs113788372	0.0031
SYCP1	1	115397455	115537991	376	1.53603e-10	4.2721e-08	rs11802611	2.34e-12	0.0238681	0.098869	rs360622	0.00071
TSHB	1	115572445	115576930	94	5.62475e-11	1.81196e-08	rs78935791	2.19e-12	0.0139129	0.06895	rs12143421	0.0007
TSPAN2	1	115590632	115632121	242	1.56952e-12	8.21289e-10	rs79429537	2.38e-14	0.0461623	0.153866	rs12143421	0.0007
NGF	1	115828537	115880857	251	3.46882e-14	2.19077e-11	rs11102915	4.1e-16	0.00177671	0.0157758	rs6656381	2.1e-05
HIST2H3C	1	149812259	149812765	12	1.13761e-06	8.5542e-05	rs72708145	1.29e-07	0.000335109	0.00453475	rs72708145	3.8e-05
HIST2H2AA3	1	149813785	149814318	12	1.13761e-06	8.5542e-05	rs72708145	1.29e-07	0.000335109	0.00453475	rs72708145	3.8e-05
HIST2H2AA4	1	149822628	149823161	12	1.13761e-06	8.5542e-05	rs72708145	1.29e-07	0.000335109	0.00453475	rs72708145	3.8e-05
HIST2H3A	1	149824181	149824687	12	1.13761e-06	8.5542e-05	rs72708145	1.29e-07	0.000335109	0.00453475	rs72708145	3.8e-05
HIST2H2BE	1	149856010	149858232	31	1.55796e-07	1.76309e-05	rs56119131	1.19e-08	0.000144014	0.00231904	rs72708153	1.1e-05
HIST2H2AC	1	149858525	149858961	33	1.75315e-07	1.91861e-05	rs56119131	1.19e-08	0.000162056	0.00254113	rs72708153	1.1e-05
HIST2H2AB	1	149859019	149859466	34	1.65848e-07	1.85323e-05	rs56119131	1.19e-08	0.000146632	0.00235564	rs72708153	1.1e-05
BOLA1	1	149871110	149872348	48	7.2299e-09	1.48735e-06	rs68002561	3.61e-10	0.000220302	0.00324437	rs72708153	1.1e-05
SV2A	1	149874870	149889434	67	3.73892e-09	7.96229e-07	rs7544531	1.31e-10	0.000313955	0.00430255	rs72708153	1.1e-05
SF3B4	1	149895209	149901449	44	1.98558e-09	4.61201e-07	rs7544531	1.31e-10	0.000378928	0.00497333	rs68144650	2.5e-05
MTMR11	1	149900543	149908791	45	2.03124e-09	4.64591e-07	rs7544531	1.31e-10	0.000387641	0.00507314	rs68144650	2.5e-05
OTUD7B	1	149912229	149982686	112	2.4756e-07	2.56533e-05	rs72692816	6.24e-09	0.00226137	0.018923	rs72692819	5.7e-05
APH1A	1	150237799	150241609	23	1.10333e-07	1.35487e-05	rs10157197	8.41e-09	0.0144506	0.0706667	rs115624500	0.0016
C1orf54	1	150244687	150253335	35	8.80044e-09	1.77054e-06	rs12740679	5.41e-10	0.032534	0.121931	rs116349314	0.002
CIART	1	150254930	150259505	47	9.27681e-09	1.84682e-06	rs12740679	5.41e-10	0.0020577	0.017627	rs140764386	0.00012
MRPS21	1	150266262	150281414	103	1.43806e-08	2.71804e-06	rs12740679	5.41e-10	0.000979223	0.0101521	rs58427317	7.1e-05
PRPF3	1	150293928	150325704	133	7.75623e-09	1.57864e-06	rs698918	2.31e-10	0.000739784	0.00824758	rs11581793	5.1e-05
RPRD2	1	150336624	150449042	384	2.25915e-09	5.10844e-07	rs698915	3.47e-11	0.000554967	0.00673353	rs11582094	1.1e-05
TARS2	1	150459840	150480085	111	4.5328e-09	9.53331e-07	rs9436117	2.12e-10	0.00060536	0.00712394	rs34542152	1.7e-05
ECM1	1	150480487	150486265	54	6.17759e-09	1.28579e-06	rs7553647	2.55e-10	0.00041184	0.00532513	rs34542152	1.7e-05
ADAMTSL4	1	150521846	150533413	55	2.9169e-09	6.28968e-07	rs4971010	8.72e-11	9.03168e-05	0.00158362	rs12758483	2.7e-06
C1orf61	1	156374048	156426441	101	1.54871e-38	3.15322e-35	rs1050316	2.78e-40	0.501381	0.720209	rs17383726	0.009
MEF2D	1	156433513	156470634	101	9.34028e-40	2.13758e-36	rs2274319	2.75e-41	0.305764	0.516471	rs145334681	0.016
IQGAP3	1	156495197	156542396	154	4.10378e-10	1.08793e-07	rs1778833	8.92e-12	1	1	rs1750307	0.064
KIAA0040	1	175126123	175162229	176	9.3009e-07	7.27665e-05	rs2272785	2.36e-08	1	1	rs10912905	0.035
PLA2G4A	1	186798032	186958113	557	2.96699e-06	0.000188792	rs6668908	2.22e-08	0.0113601	0.0597164	rs61810971	8.5e-05
RASSF5	1	206680866	206762616	245	3.0871e-06	0.000194338	rs4418597	5.96e-08	0.012879	0.0651746	rs2297551	0.00022
EIF2D	1	206764974	206785904	126	1.41056e-06	0.000101238	rs4845116	3.28e-08	0.0120413	0.062278	rs12724616	0.00028
DYRK3	1	206808881	206823229	57	2.9317e-06	0.000186918	rs4844547	1.43e-07	0.307621	0.51867	rs78584525	0.025
MAPKAPK2	1	206858295	206907630	179	6.09741e-07	5.26816e-05	rs4074957	1.21e-08	0.907052	1	rs79731181	0.018
KIF26B	1	245318287	245866428	2098	3.55853e-06	0.000215116	rs72764846	5.41e-09	0.0440705	0.14923	rs1629928	6.7e-05
THADA	2	43457975	43823185	960	6.28834e-08	9.28739e-06	rs12712881	3.5e-10	4.12673e-28	3.9798e-25	rs80147536	2.7e-30
FBXO48	2	68689498	68694448	56	1.71105e-06	0.000120417	rs112276705	8.6e-08	0.476977	0.697132	rs142011662	0.024
ANKRD36C	2	96516914	96658068	92	6.52171e-08	9.54997e-06	rs4907224	1.63e-09	0.019205	0.0853876	rs138803287	0.00048
GPAT2	2	96687694	96701722	17	7.26721e-08	1.03183e-05	rs2462776	8.61e-09	1	1	rs2278564	0.32
ADRA2B	2	96778623	96782281	25	7.60401e-08	1.05415e-05	rs3111873	7.8e-09	1	1	rs192933554	0.19
ASTL	2	96789589	96804175	50	1.80009e-07	1.95007e-05	rs3111873	7.8e-09	1	1	rs2969489	0.1
DUSP2	2	96808908	96811206	27	2.0197e-07	2.16282e-05	rs1168975	1.26e-08	0.81987	1	rs75502931	0.078
STARD7	2	96850597	96874573	55	1.25155e-06	9.19127e-05	rs4907230	4.98e-08	0.546953	0.764782	rs76001342	0.038
TMEM127	2	96915946	96931751	44	8.1318e-07	6.56073e-05	rs2301707	3.56e-08	0.743138	0.947633	rs7058	0.052
CIAO1	2	96931884	96939917	37	6.56301e-07	5.54332e-05	rs2301707	3.56e-08	1	1	rs62153034	0.064
SNRNP200	2	96940074	96971307	61	1.03277e-06	7.95708e-05	rs2301707	3.56e-08	0.989882	1	rs772177	0.059
NCAPH	2	97001479	97042833	71	1.22716e-06	9.08067e-05	rs4426565	4.09e-08	0.00841131	0.048459	rs55908912	0.00028
ZEB2	2	145141942	145277958	220	4.70809e-07	4.37743e-05	rs7564469	5.05e-09	0.00687014	0.0421417	rs12691693	7.1e-05
HOXD11	2	176971721	176976563	52	1.2692e-06	9.30097e-05	rs72923449	4.66e-08	0.182481	0.367067	rs113865045	0.0067
HOXD10	2	176981492	176984670	45	1.16341e-06	8.66875e-05	rs72923449	4.66e-08	0.973933	1	rs187355703	0.055
HOXD9	2	176987413	176989645	43	1.04937e-06	8.0437e-05	rs72923449	4.66e-08	0.878463	1	rs187355703	0.055
BMPR2	2	203241033	203432474	356	7.80511e-08	1.06711e-05	rs116343212	1.07e-09	0.000282538	0.00395509	rs4032752	4.1e-06
FAM117B	2	203499901	203634480	212	3.60138e-11	1.31825e-08	rs72932716	4.76e-13	0.128621	0.293888	rs188598953	0.0017
ICA1L	2	203637873	203736708	239	2.48524e-12	1.26637e-09	rs148513392	4.24e-14	0.0474774	0.156652	rs34022184	0.00081
WDR12	2	203745323	203776949	112	1.47774e-12	7.9698e-10	rs148513392	4.24e-14	0.0731898	0.204835	rs7573064	0.0021
CARF	2	203776978	203851060	177	1.81093e-14	1.22738e-11	rs138556413	4.15e-16	0.0400868	0.140043	rs12622313	0.0016
NBEAL1	2	203879597	204091101	342	1.37582e-11	6.01581e-09	rs72934535	1.99e-13	0.0289093	0.112881	rs7600937	0.00074
CYP20A1	2	204103164	204170563	164	1.02176e-10	3.01213e-08	rs114407963	2.31e-12	0.00707714	0.0429627	rs35283447	0.00016
ABI2	2	204192597	204296892	186	1.93688e-13	1.10998e-10	rs72940158	3.17e-15	0.0328574	0.122798	rs7590439	0.0011
RAPH1	2	204298538	204400058	163	2.9413e-11	1.12143e-08	rs146902012	5.46e-13	0.0538699	0.168772	rs34031353	0.001
MROH2A	2	234684325	234742069	293	4.01411e-17	3.49615e-14	rs13425899	3.51e-19	0.060612	0.181445	rs929596	0.00053
HJURP	2	234745486	234763212	175	1.30551e-21	1.41087e-18	rs568906	3.66e-23	1	1	rs13390819	0.053
TRPM8	2	234826043	234928166	420	1.16749e-48	3.57025e-45	rs10166942	9.32e-51	0.94568	1	rs758277	0.011
FBXW12	3	48413709	48436190	78	1.30613e-06	9.51777e-05	rs1975844	5.36e-08	0.0120239	0.0622232	rs1114776	0.001
PLXNB1	3	48445261	48471460	52	1.2238e-06	9.04331e-05	rs1109227	5.16e-08	0.00595876	0.038053	rs190175147	0.00025
CCDC51	3	48473580	48481529	52	1.05852e-06	8.08648e-05	rs1109227	5.16e-08	0.00369252	0.0272387	rs72622933	0.00018
TMA7	3	48481686	48485537	43	7.50823e-07	6.13842e-05	rs1109227	5.16e-08	0.00261915	0.0211065	rs72622933	0.00018
ATRIP	3	48488114	48509044	54	8.94236e-07	7.04071e-05	rs7618883	4.17e-08	0.00386001	0.0281341	rs72622933	0.00018
TREX1	3	48506919	48509044	20	5.32952e-07	4.75857e-05	rs7618883	4.17e-08	0.0061347	0.0388736	rs3135941	0.00048
SHISA5	3	48509197	48542259	69	2.71856e-06	0.000176597	rs6442124	1.03e-07	0.012669	0.0645041	rs3135941	0.00048
CGGBP1	3	88101100	88199016	273	1.51814e-06	0.000108287	rs7643923	3.41e-08	0.00275183	0.0219631	rs138689453	7.4e-05
ZNF654	3	88108394	88193814	240	1.36001e-06	9.84199e-05	rs7643923	3.41e-08	0.00246809	0.020271	rs138689453	7.4e-05
C3orf38	3	88198875	88207115	57	5.81334e-07	5.04148e-05	rs6551280	3.71e-08	0.00124943	0.0121357	rs7432826	8e-05
UMPS	3	124449213	124468120	115	2.03598e-06	0.000137824	rs60088087	6.85e-08	0.223456	0.418657	rs17843778	0.011
ITGB5	3	124480795	124606500	458	3.66296e-07	3.52689e-05	rs1499963	7.48e-09	0.538464	0.756709	rs76718781	0.0097
MUC13	3	124624289	124653595	181	2.02484e-06	0.000136978	rs6810148	3.15e-08	0.482557	0.701591	rs147637109	0.013
ARHGEF26	3	153838792	153975616	371	2.82443e-06	0.000181163	rs4679730	3.21e-08	0.0145802	0.0711105	rs355780	0.00028
DHX36	3	153993452	154042286	119	2.49584e-08	4.4875e-06	rs71308484	6.92e-10	0.00613603	0.0388736	rs355788	0.00024
REST	4	57774042	57802010	145	5.43785e-08	8.53386e-06	rs4865164	1.23e-09	0.376331	0.592709	rs13138730	0.01
NOA1	4	57829516	57843826	107	1.84472e-08	3.40288e-06	rs781669	5.03e-10	0.275058	0.480861	rs149732478	0.0075
POLR2B	4	57844944	57897334	229	1.72386e-06	0.000120657	rs72627509	3.12e-08	0.387628	0.604404	rs114933005	0.008
SLC9B1	4	103806205	103947552	291	3.47251e-06	0.000210372	rs4645215	9.53e-08	2.34013e-07	9.84898e-06	rs13150953	6.7e-09
ANKDD1B	5	74907301	74967671	218	4.80481e-11	1.65817e-08	rs42854	9.39e-13	2.26992e-12	2.90639e-10	rs34341	5.7e-14
POC5	5	74970023	75013313	204	4.2048e-11	1.5078e-08	rs42854	9.39e-13	1.47772e-14	2.63081e-12	rs2307111	3.3e-16
LOC100505841	5	121495871	121518358	86	5.15265e-08	8.27117e-06	rs11957829	1.58e-09	0.273938	0.479424	rs141074462	0.0084
SNX2	5	122110691	122170234	261	7.79952e-08	1.06711e-05	rs12513640	2.07e-09	0.237377	0.435397	rs17450393	0.0063
SNX24	5	122181149	122347317	599	5.30206e-08	8.43806e-06	rs246326	6.8e-10	0.295349	0.504665	rs13179226	0.0058
PPIC	5	122359078	122372425	133	1.0437e-07	1.3132e-05	rs11241669	2.97e-09	0.154622	0.330683	rs10061195	0.0044
POU4F3	5	145718587	145720083	65	1.565e-09	3.73313e-07	rs10076315	8.81e-11	0.159875	0.337704	rs142922198	0.009
TIGD6	5	149372686	149380730	57	2.32276e-07	2.4412e-05	rs4705403	1.18e-08	1	1	rs76960757	0.21
HMGXB3	5	149380169	149432706	191	6.24308e-07	5.36376e-05	rs4705403	1.18e-08	0.486749	0.705668	rs77510451	0.0092
CREBRF	5	172483355	172566291	244	2.97747e-06	0.000188792	rs255305	5.49e-08	1	1	rs7722447	0.036
BNIP1	5	172571445	172591390	104	5.14858e-07	4.69111e-05	rs1007624	1.58e-08	1	1	rs5745177	0.042
NKX2-5	5	172659107	172662315	52	4.55086e-08	7.50504e-06	rs2216553	1.82e-09	0.085016	0.225784	rs140143896	0.0034
PHACTR1	6	12716888	13290476	1482	4.03739e-45	1.05669e-41	rs9349379	1.41e-47	0.047885	0.157515	rs141475427	0.0002
NEU1	6	31826829	31830709	49	1.37991e-07	1.59914e-05	rs41267082	5.5e-09	6.02145e-09	3.6618e-07	rs9267653	2.4e-10
SLC44A4	6	31830969	31846823	84	1.72252e-07	1.89708e-05	rs74434374	4.51e-09	4.5832e-14	7.69314e-12	rs9267658	1.2e-15
EHMT2	6	31847536	31865464	67	1.58731e-07	1.78597e-05	rs74434374	4.51e-09	4.22343e-14	7.22093e-12	rs9267658	1.2e-15
SAYSD1	6	39071840	39082865	81	1.04687e-07	1.31674e-05	rs183465	2.85e-09	0.00014693	0.00235564	rs41273118	4e-06
KCNK5	6	39156747	39197251	216	7.30094e-17	6.07526e-14	rs10456100	9.14e-19	0.000199698	0.00301922	rs2561397	2.5e-06
FUT9	6	96463845	96663488	744	2.3288e-09	5.20244e-07	rs7775100	1.43e-11	0.488559	0.707452	rs76861358	0.003
UFL1	6	96969702	97003152	74	6.2828e-50	2.29961e-46	rs2499774	3.01e-51	0.05427	0.169561	rs73492710	0.0026
FHL5	6	97010406	97067806	222	3.05123e-52	1.39606e-48	rs11153082	7.23e-54	0.122387	0.284978	rs211160	0.0029
REV3L	6	111620234	111804421	450	1.80086e-06	0.000124834	rs6568677	2.09e-08	0.000138361	0.00224579	rs9320364	1.7e-06
GJA1	6	121756745	121770873	107	1.24466e-13	7.3236e-11	rs78367424	3.71e-15	0.402584	0.619977	rs75464514	0.012
PPIL4	6	149825631	149867238	89	4.096e-07	3.90973e-05	rs4869923	1.6e-08	0.212607	0.405397	rs4869923	0.013
GINM1	6	149887528	149912067	57	4.76842e-08	7.79767e-06	rs58189451	1.64e-09	0.348909	0.562934	rs9498371	0.012
KATNA1	6	149916009	149970154	147	7.46992e-08	1.05206e-05	rs58189451	1.64e-09	0.481457	0.700457	rs9322195	0.017
LATS1	6	149979289	150039392	122	9.14552e-08	1.20523e-05	rs9322215	2.53e-09	1	1	rs9767113	0.029
NUP43	6	150045457	150067688	74	3.72397e-08	6.54899e-06	rs12211511	1.7e-09	0.634567	0.848236	rs9767113	0.029
PCMT1	6	150070831	150132557	194	3.82147e-08	6.58782e-06	rs9383843	1.35e-09	0.73809	0.942246	rs112006828	0.018
LRP11	6	150139894	150186398	138	3.84957e-08	6.58782e-06	rs9383843	1.35e-09	0.314941	0.526502	rs143869691	0.0095
RAET1G	6	150238014	150244269	86	8.56281e-07	6.81413e-05	rs9397070	2.51e-08	0.187631	0.373894	rs146082476	0.0055
ULBP2	6	150255901	150270371	95	2.14309e-06	0.000142997	rs3922946	5.5e-08	0.214309	0.407739	rs146082476	0.0055
SUGCT	7	40174575	40900366	1343	1.34593e-25	1.90132e-22	rs10234636	4.44e-28	0.000207973	0.00310585	rs76243194	8.8e-07
FZD9	7	72848109	72850450	30	2.47712e-11	9.66092e-09	rs2240466	1.48e-12	0.000301271	0.00415986	rs42122	1.8e-05
BAZ1B	7	72854728	72936628	159	3.50048e-11	1.30779e-08	rs34482346	7.61e-13	0.00716789	0.0434091	rs34482346	0.00018
BCL7B	7	72950683	72972065	72	2.18154e-11	8.67687e-09	rs111269058	9.18e-13	0.0175854	0.0805129	rs13233571	0.00074
TBL2	7	72983274	72993013	64	1.55432e-11	6.44976e-09	rs35173225	5.98e-13	0.00405691	0.0291973	rs35709627	0.0002
MLXIPL	7	73007524	73038903	135	1.30218e-11	5.80529e-09	rs13235543	3.06e-13	0.00226842	0.018956	rs13234131	0.00011
TSPAN12	7	120427374	120498420	152	2.35792e-06	0.000154872	rs56067931	4.83e-08	0.414956	0.632013	rs149738174	0.0085
ING3	7	120590817	120615711	88	3.35754e-06	0.000205061	rs2721330	1.1e-07	1	1	rs62469958	0.091
PTK2B	8	27168999	27316908	474	2.41601e-07	2.52789e-05	rs11782789	3.03e-09	0.82425	1	rs755951	0.0075
FXN	9	71650479	71715094	306	1.03364e-12	5.71463e-10	rs10781420	1.13e-14	1	1	rs62570651	0.013
TJP2	9	71714875	71870124	634	2.69604e-14	1.76551e-11	rs7034179	1.61e-16	0.0312211	0.118866	rs143529008	0.00018
ZNF462	9	109622469	109775525	298	8.17227e-07	6.56073e-05	rs17723637	8.64e-09	0.568342	0.783803	rs80103278	0.012
PAPPA	9	118916071	119164600	472	8.96212e-07	7.04071e-05	rs978201	5.12e-09	0.00678429	0.0417779	rs10817871	4e-05
ASTN2	9	119187504	120177317	3024	1.692e-18	1.62854e-15	rs3891689	2.28e-21	0.0173297	0.079741	rs151306616	3.8e-05
TRIM32	9	119360147	119463579	310	7.81211e-12	3.76298e-09	rs76973802	1.35e-13	0.0404183	0.140902	rs10983300	0.0007
SKIDA1	10	21802407	21814611	27	1.13873e-07	1.38227e-05	rs10828247	7.51e-09	1	1	rs76370801	0.18
MLLT10	10	21813540	22032559	236	6.73579e-07	5.66067e-05	rs10828247	7.51e-09	0.284981	0.492656	rs147231560	0.0041
MCU	10	74451889	74647452	209	3.29215e-06	0.000202136	rs12773264	5.48e-08	0.000204257	0.00306524	rs73288629	3.4e-06
PLCE1	10	95753746	96088149	745	6.37613e-24	8.34367e-21	rs2274224	3.29e-26	1	1	rs41476444	0.018
NOC3L	10	96092989	96122715	141	4.90057e-10	1.26358e-07	rs7074125	1.25e-11	0.8625	1	rs72814645	0.022
TBC1D12	10	96161956	96296089	247	3.87837e-10	1.04469e-07	rs11187960	6.38e-12	0.310026	0.520864	rs142940660	0.0051
HELLS	10	96305535	96362628	148	4.79302e-11	1.65817e-08	rs4564258	1.36e-12	1	1	rs77293372	0.059
CYP2C18	10	96443251	96495947	169	6.16869e-10	1.56898e-07	rs4600139	1.49e-11	0.869413	1	rs150562893	0.021
CYP2C19	10	96522463	96612671	274	6.35007e-10	1.59263e-07	rs12416196	1.23e-11	0.0929279	0.238963	rs148879826	0.0018
CYP2C9	10	96698350	96749486	243	1.15348e-07	1.38522e-05	rs7910170	4.49e-09	0.0757386	0.20925	rs142997475	0.0017
HPSE2	10	100216834	100995632	1961	1.28363e-11	5.80529e-09	rs112255710	3.67e-14	0.000164388	0.00257246	rs11189833	4.7e-07
CNNM1	10	101088856	101154087	192	7.41501e-07	6.11949e-05	rs10437453	9.83e-09	0.000331903	0.00450802	rs11190076	4.4e-06
CNNM2	10	104678075	104838344	449	5.64422e-08	8.67754e-06	rs12260436	7.3e-10	0.00432981	0.0306353	rs11191537	5.6e-05
PLEKHA1	10	124134094	124191871	200	2.78379e-07	2.84352e-05	rs76568359	6.38e-09	8.72663e-12	1.03791e-09	rs2280141	2e-13
ARMS2	10	124214179	124216868	69	5.55953e-11	1.81196e-08	rs72631113	2.36e-12	0.0130323	0.0657504	rs117407940	0.00099
HTRA1	10	124221041	124274424	285	9.83582e-11	2.95345e-08	rs2672592	1.22e-12	0.0257989	0.104111	rs74895474	0.00032
INPP5A	10	134351283	134596984	799	3.42152e-08	6.0793e-06	rs4880425	2.73e-10	0.54139	0.759215	rs79791053	0.0072
NKX6-2	10	134598320	134599537	54	9.80677e-08	1.2473e-05	rs7918495	3.19e-09	0.174323	0.357091	rs79791053	0.0072
MRGPRG	11	3239174	3240043	97	1.20684e-14	8.86156e-12	rs12295710	2.86e-16	0.0519646	0.165215	rs4556520	0.0016
MRGPRE	11	3249041	3253616	138	1.49533e-14	1.05629e-11	rs12295710	2.86e-16	0.0643862	0.188495	rs4556520	0.0016
MRVI1	11	10594638	10715535	466	1.39182e-22	1.59059e-19	rs4910165	1.09e-24	0.00740603	0.0444446	rs11042893	5.8e-05
CALCA	11	14988214	14993879	37	1.97411e-08	3.60687e-06	rs1496162	1.38e-09	0.790279	0.99213	rs17503142	0.07
CALCB	11	15095143	15103888	69	4.56371e-07	4.28149e-05	rs10741662	2.16e-08	7.81747e-07	2.84645e-05	rs74643981	3.7e-08
INSC	11	15133970	15268754	499	3.77328e-08	6.5738e-06	rs1003194	2.42e-10	0.111922	0.269416	rs11023453	0.00078
MPPED2	11	30406040	30608260	556	9.45182e-08	1.21249e-05	rs11031122	6.92e-10	0.000262173	0.00372391	rs7930738	3e-06
DGKZ	11	46354455	46402104	86	1.53796e-07	1.7513e-05	rs61882679	5.62e-09	0.0852119	0.226141	rs181678666	0.0021
MDK	11	46402334	46405387	18	9.39981e-08	1.21249e-05	rs2046768	9.85e-09	0.334063	0.546983	rs147620858	0.04
CHRM4	11	46405335	46413122	23	6.72044e-08	9.73116e-06	rs12574668	5.34e-09	0.440557	0.660186	rs147620858	0.04
AMBRA1	11	46417962	46615619	197	1.18542e-07	1.41479e-05	rs7932866	2.38e-09	0.0452183	0.151742	rs11038913	0.0008
HARBI1	11	46624856	46638933	27	8.93471e-08	1.18478e-05	rs7924401	6.96e-09	0.0243907	0.100285	rs183452254	0.0019
ATG13	11	46638826	46697569	79	1.37704e-07	1.59914e-05	rs61884270	6.77e-09	0.00507713	0.0340378	rs140572040	0.00015
ARHGAP1	11	46698625	46722215	60	2.06099e-07	2.19282e-05	rs61884294	1.09e-08	0.00111579	0.011139	rs117110037	4.8e-05
ZNF408	11	46722317	46727466	35	1.0805e-07	1.34515e-05	rs61884306	1.36e-08	0.0925442	0.238512	rs111673998	0.0074
F2	11	46740743	46761056	74	1.4845e-07	1.69358e-05	rs3136504	9.02e-09	0.451956	0.671116	rs141680050	0.022
CKAP5	11	46765084	46867859	171	3.35893e-07	3.27225e-05	rs4500447	7.26e-09	0.0117126	0.0610298	rs79167034	0.00023
LRP4	11	46878268	46940173	114	8.15222e-08	1.08919e-05	rs10838634	2.39e-09	0.150083	0.323814	rs117311613	0.0044
C11orf49	11	46958240	47185932	331	6.56809e-07	5.54332e-05	rs61896127	1.08e-08	0.0184889	0.0831096	rs71474196	0.00032
ARFGAP2	11	47185849	47199054	66	7.18914e-07	5.95664e-05	rs61897848	2.36e-08	0.335087	0.548143	rs113954134	0.011
PACSIN3	11	47199073	47208010	51	5.21175e-07	4.72227e-05	rs61897848	2.36e-08	0.242921	0.442243	rs113954134	0.011
DDB2	11	47236493	47260769	103	2.84038e-07	2.88719e-05	rs4647709	1.1e-08	0.0109693	0.0583633	rs11039130	0.00087
CELF1	11	47487489	47574792	128	9.72773e-07	7.58071e-05	rs7124681	2.15e-08	2.8957e-07	1.20673e-05	rs7124681	6.4e-09
PTPMT1	11	47586888	47595013	25	3.76572e-07	3.61387e-05	rs12798028	2.86e-08	1.21135e-07	5.45662e-06	rs12798028	9.2e-09
KBTBD4	11	47593749	47600567	31	4.50422e-07	4.26894e-05	rs12798028	2.86e-08	1.44891e-07	6.52286e-06	rs12798028	9.2e-09
NDUFS3	11	47600562	47606115	26	3.05738e-07	3.02841e-05	rs11039307	1.84e-08	1.45858e-07	6.55175e-06	rs12798028	9.2e-09
FAM180B	11	47608230	47610746	28	3.35582e-07	3.27225e-05	rs11039307	1.84e-08	1.60095e-07	7.09308e-06	rs12798028	9.2e-09
C1QTNF4	11	47611216	47615961	34	3.25919e-07	3.209e-05	rs11039307	1.84e-08	1.55485e-07	6.88809e-06	rs12798028	9.2e-09
MTCH2	11	47638858	47664206	53	1.11235e-07	1.35487e-05	rs12419507	4.53e-09	7.35846e-07	2.70049e-05	rs11039324	3e-08
RAB3IL1	11	61664706	61713747	179	4.66891e-07	4.3624e-05	rs12787928	6.85e-09	0.0327164	0.122371	rs540613	0.00048
ACTN3	11	66314312	66330799	87	7.97025e-07	6.48545e-05	rs2229456	2.86e-08	0.362284	0.577172	rs12223908	0.013
CTSF	11	66330935	66336047	63	5.03151e-07	4.60471e-05	rs2229456	2.86e-08	0.228705	0.425329	rs12223908	0.013
CCDC87	11	66357640	66360554	21	3.17692e-06	0.000197365	rs1791684	2.21e-07	0.439568	0.658974	rs150996648	0.04
RBM14-RBM4	11	66384053	66413944	48	1.89676e-07	2.0463e-05	rs566673	9.07e-09	0.125475	0.289262	rs182580570	0.006
RBM14	11	66384053	66397405	29	1.45107e-07	1.66969e-05	rs566673	9.07e-09	0.751935	0.955736	rs11550057	0.047
RBM4	11	66406088	66435856	49	2.13506e-07	2.26481e-05	rs566673	9.07e-09	0.141239	0.311635	rs182580570	0.006
RBM4B	11	66432469	66445348	30	1.5587e-06	0.000110278	rs3741363	8.67e-08	0.736293	0.940907	rs147899239	0.041
SPTBN2	11	66449967	66496716	62	3.10532e-06	0.000194338	rs3741363	8.67e-08	0.736282	0.940907	rs34629385	0.022
YAP1	11	101981151	102104154	331	1.76266e-11	7.16085e-09	rs12226331	1.93e-13	1	1	rs77663601	0.022
FGF6	12	4543308	4554780	83	8.99991e-14	5.4927e-11	rs7306482	2.73e-15	0.00857134	0.0490415	rs17183501	0.00026
PDZRN4	12	41582250	41968392	1361	1.37944e-06	9.94741e-05	rs1458170	5.74e-09	0.00145633	0.0136485	rs2733269	8.4e-06
SDR9C7	12	57316938	57328189	75	2.58604e-21	2.63446e-18	rs840161	8.59e-23	0.231811	0.428817	rs186379132	0.0077
RDH16	12	57345215	57353158	52	4.20784e-27	7.00735e-24	rs1843314	2.23e-28	0.320777	0.531936	rs77235310	0.017
TAC3	12	57403781	57410344	40	4.74009e-15	3.61603e-12	rs703849	2.55e-16	0.233865	0.430985	rs117513059	0.013
MYO1A	12	57422301	57444549	89	9.65195e-23	1.17788e-19	rs4759272	3.43e-24	0.40827	0.625891	rs55784503	0.024
TMEM194A	12	57449426	57472574	78	2.43986e-18	2.2337e-15	rs61937566	8.76e-20	0.55807	0.775125	rs4759273	0.029
NAB2	12	57482677	57489259	47	2.29587e-28	4.21107e-25	rs703816	9.86e-30	0.770197	0.973255	rs138369383	0.04
STAT6	12	57489187	57505196	59	4.12286e-66	2.51444e-62	rs10876963	1.36e-67	0.6662	0.876166	rs12312693	0.022
LRP1	12	57522282	57607142	155	9.6733e-89	1.77048e-84	rs11172113	1.36e-90	1	1	rs11172112	0.016
NXPH4	12	57610578	57620232	36	6.18072e-08	9.22893e-06	rs116973701	2.8e-09	0.397332	0.614059	rs76758508	0.018
SHMT2	12	57623356	57628718	29	5.12277e-08	8.27117e-06	rs116973701	2.8e-09	0.174238	0.356957	rs76758508	0.018
NDUFA4L2	12	57628686	57634545	24	4.52804e-08	7.50504e-06	rs116973701	2.8e-09	0.145904	0.317829	rs73120041	0.016
STAC3	12	57637241	57644971	24	4.1969e-08	7.05484e-06	rs116973701	2.8e-09	0.213152	0.40614	rs73120041	0.016
ATP2B1	12	89981826	90103130	225	1.32213e-07	1.54922e-05	rs4842676	2.26e-09	0.00432909	0.0306353	rs77746315	7.4e-05
LRCH1	13	47127296	47327176	587	1.1982e-06	8.93122e-05	rs7335684	1.05e-08	0.461642	0.681464	rs4942567	0.0056
ACTR10	14	58666833	58702354	78	6.92214e-07	5.75901e-05	rs12879675	2.27e-08	0.000164668	0.00257464	rs28411823	5.4e-06
PSMA3	14	58711523	58738727	68	2.7057e-07	2.78749e-05	rs9323331	8.89e-09	2.587e-06	8.05099e-05	rs12892257	8.5e-08
ARID4A	14	58765103	58840713	139	2.88657e-07	2.89142e-05	rs28756401	6.41e-09	1.54817e-05	0.000367603	rs1957038	5.4e-07
FCF1	14	75179817	75205323	50	2.9324e-06	0.000186918	rs10138235	1.42e-07	0.28911	0.497513	rs78401867	0.014
PROX2	14	75319736	75330562	61	5.63453e-07	4.90856e-05	rs929579	2.67e-08	0.265183	0.46886	rs1971689	0.024
DLST	14	75348594	75370450	97	5.28988e-07	4.75857e-05	rs55707505	2.48e-08	0.490593	0.709367	rs34812369	0.023
RPS6KL1	14	75370657	75389985	88	5.34152e-07	4.75857e-05	rs55707505	2.48e-08	0.53846	0.756709	rs113500698	0.025
TTLL5	14	76127551	76421425	579	1.84919e-06	0.000127818	rs150660999	1.68e-08	1	1	rs150557929	0.013
IFT43	14	76452096	76550416	279	7.50281e-07	6.13842e-05	rs75002882	9.22e-09	0.00577766	0.0373001	rs12885317	7.1e-05
ITPK1	14	93403259	93582263	609	2.49337e-16	1.98215e-13	rs28540738	1.62e-18	1	1	rs191035071	0.011
SERPINA2	14	94830651	94833039	96	1.11484e-07	1.35487e-05	rs112635299	3.28e-09	0.00033989	0.00458251	rs112635299	1e-05
SERPINA1	14	94843084	94857029	160	1.31168e-07	1.54741e-05	rs28929474	2.54e-09	0.000338737	0.00457033	rs28929474	5.9e-06
ABHD17C	15	80987635	81047962	283	5.75965e-08	8.78832e-06	rs12708529	8.12e-10	0.0468813	0.15547	rs4778851	0.00066
CORO7-PAM16	16	4390252	4466962	249	2.87067e-07	2.88719e-05	rs3747577	3.17e-09	0.000389397	0.00508521	rs1530088	4.3e-06
PAM16	16	4390252	4401373	78	3.29201e-06	0.000202136	rs12445693	1.1e-07	0.0939552	0.240995	rs8051831	0.0052
CORO7	16	4404543	4466962	213	2.42941e-07	2.52789e-05	rs3747577	3.17e-09	0.000329541	0.0044841	rs1530088	4.3e-06
VASN	16	4421849	4433529	86	1.15772e-07	1.38813e-05	rs3747577	3.17e-09	0.000157042	0.00248297	rs1530088	4.3e-06
DNAJA3	16	4475806	4506776	117	1.79954e-07	1.95007e-05	rs4786491	4.62e-09	0.215786	0.409624	rs149413687	0.0051
NMRAL1	16	4511690	4524896	112	5.47679e-08	8.53386e-06	rs4785967	1.93e-09	0.107833	0.262786	rs191682906	0.0038
HMOX2	16	4524719	4560348	174	7.57694e-08	1.05415e-05	rs4785967	1.93e-09	0.0231372	0.0968051	rs143037914	0.00059
CDIP1	16	4560676	4588816	111	6.88851e-08	9.85539e-06	rs8046785	1.92e-09	0.0932819	0.239571	rs142036558	0.0026
FAM65A	16	67562717	67580691	51	1.51246e-06	0.000107994	rs13334205	6.4e-08	0.650243	0.862015	rs4329916	0.029
CTCF	16	67596310	67673088	124	2.20506e-06	0.000147138	rs28711261	5.04e-08	1	1	rs147103712	0.078
BCAR1	16	75262928	75301951	278	7.91285e-08	1.06892e-05	rs2865826	1.07e-09	8.87422e-22	3.60891e-19	rs72802395	1.2e-23
CFDP1	16	75327608	75467387	655	1.46414e-11	6.21654e-09	rs34624768	1.71e-13	8.56223e-13	1.24385e-10	rs72804157	1e-14
TMEM170A	16	75477136	75498584	183	5.73717e-11	1.81196e-08	rs1030261	1.38e-12	2.2034e-09	1.45414e-07	rs56258397	5.3e-11
CHST6	16	75507022	75528926	142	2.86312e-07	2.88719e-05	rs12924333	4.95e-09	6.9409e-08	3.29183e-06	rs72789426	1.2e-09
DPH1	17	1933431	1947183	91	3.41024e-06	0.000207421	rs2236375	7.75e-08	0.0360826	0.130535	rs2641435	0.00082
OVCA2	17	1945277	1946725	56	2.23965e-06	0.000148595	rs2236375	7.75e-08	0.023697	0.0984949	rs2641435	0.00082
HIC1	17	1957454	1962981	57	2.74742e-09	6.06623e-07	rs9894634	9.63e-11	0.0723139	0.203504	rs9901806	0.0039
SMG6	17	1963133	2207069	643	1.3898e-08	2.65099e-06	rs9894634	9.63e-11	0.00741108	0.0444446	rs2760748	5.1e-05
NLGN2	17	7311502	7323183	70	1.77284e-06	0.000123691	rs72842819	4.62e-08	0.769901	0.973018	rs117227861	0.021
SPEM1	17	7323652	7324956	44	1.28019e-06	9.33686e-05	rs72842819	4.62e-08	0.555956	0.773459	rs117227861	0.021
C17orf74	17	7328851	7330887	45	1.01506e-06	7.91321e-05	rs72842819	4.62e-08	0.878842	1	rs9900691	0.04
TMEM102	17	7338762	7340998	36	8.13681e-07	6.56073e-05	rs72842819	4.62e-08	1	1	rs4151126	0.085
CHRNB1	17	7348406	7360932	61	5.90755e-08	8.94266e-06	rs34914463	2.41e-09	1	1	rs17806566	0.081
ZBTB4	17	7362685	7387568	140	7.93981e-08	1.06892e-05	rs34914463	2.41e-09	0.395343	0.611966	rs6503028	0.012
SLC35G6	17	7370504	7386383	111	6.74794e-08	9.73116e-06	rs34914463	2.41e-09	0.335997	0.549167	rs6503028	0.012
TP53	17	7571720	7590868	105	1.85998e-06	0.000128025	rs78378222	4.93e-08	0.000980925	0.010164	rs12949853	2.6e-05
HOXB2	17	46620017	46622393	55	2.27004e-06	0.000150041	rs2229304	1.01e-07	0.0236607	0.0984554	rs9892607	0.0013
HOXB3	17	46626232	46667634	138	5.38209e-07	4.75857e-05	rs11652860	1.07e-08	0.000553299	0.00671774	rs11658253	1.1e-05
HOXB4	17	46652869	46655743	51	5.54312e-07	4.87653e-05	rs2555111	2.33e-08	0.000261692	0.00371997	rs11658253	1.1e-05
PHB	17	47481410	47492267	77	2.30729e-10	6.31251e-08	rs116953353	6.02e-12	0.498251	0.716838	rs58988973	0.013
TLK2	17	60554447	60692842	195	6.19865e-08	9.22893e-06	rs11657101	9.94e-10	7.48328e-05	0.00135595	rs11657101	1.2e-06
MRC2	17	60704762	60770962	158	1.20063e-08	2.31272e-06	rs12452590	2.03e-10	0.000147861	0.00236849	rs12452590	2.5e-06
SLC26A11	17	78194200	78227308	202	2.92028e-09	6.28968e-07	rs62074441	3.73e-11	0.720284	0.9262	rs7406843	0.0092
RNF213	17	78234643	78372586	498	1.47473e-10	4.14065e-08	rs8077768	9.32e-13	0.0147157	0.0715427	rs117053144	9.3e-05
ONECUT2	18	55102917	55158530	272	4.31699e-10	1.12993e-07	rs673939	6.03e-12	0.336852	0.550024	rs625162	0.0047
CACNA1A	19	13317256	13617274	1103	1.70509e-07	1.89708e-05	rs10405121	4.74e-10	0.0359724	0.130247	rs74624075	0.0001
SUGP1	19	19387320	19431321	149	5.00822e-07	4.60471e-05	rs74182632	1.43e-08	2.9358e-13	4.44863e-11	rs8107974	6.3e-15
MAU2	19	19431496	19469563	135	4.55106e-07	4.28149e-05	rs34351431	1.48e-08	1.09758e-11	1.25093e-09	rs73001065	3e-13
GATAD2A	19	19496642	19619741	230	1.952e-06	0.000133218	rs113920263	3.26e-08	2.69447e-10	2.10475e-08	rs3794991	4.5e-12
TSSK6	19	19625028	19626469	44	8.70235e-07	6.8956e-05	rs34183201	5.24e-08	1.82683e-07	7.95854e-06	rs7252888	1.1e-08
NDUFA13	19	19626550	19639858	73	5.61259e-07	4.90856e-05	rs34539063	2.7e-08	2.28661e-07	9.68305e-06	rs7252888	1.1e-08
YJEFN3	19	19639670	19648393	64	5.35872e-07	4.75857e-05	rs34539063	2.7e-08	3.77095e-06	0.000113156	rs10402308	1.9e-07
CILP2	19	19649057	19657468	59	6.40941e-07	5.45864e-05	rs34539063	2.7e-08	2.37386e-09	1.54421e-07	rs17216525	1e-10
LPAR2	19	19734464	19739039	39	3.03237e-06	0.000191297	rs2304129	1.73e-07	2.97978e-09	1.90107e-07	rs73004975	1.7e-10
TGFB1	19	41836812	41859831	87	1.62512e-09	3.82611e-07	rs1982072	4.22e-11	0.00532491	0.0351863	rs8102501	0.00016
TMEM91	19	41856873	41889988	104	1.56193e-09	3.73313e-07	rs1982072	4.22e-11	0.00511787	0.0342107	rs8102501	0.00016
B9D2	19	41860322	41870078	66	9.89192e-10	2.41435e-07	rs1982072	4.22e-11	0.00324121	0.0247677	rs8102501	0.00016
EXOSC5	19	41892275	41903289	75	9.46992e-08	1.21249e-05	rs1046909	3.59e-09	0.00986274	0.0542436	rs2317131	0.00058
BCKDHA	19	41903694	41930910	118	3.23642e-06	0.000200409	rs12982607	1.08e-07	0.0135581	0.0678424	rs11670725	0.00091
B3GNT8	19	41931264	41934635	54	1.86739e-06	0.000128232	rs12982607	1.08e-07	0.0160257	0.0758177	rs17318596	0.00098
DMWD	19	46286205	46296060	51	2.10086e-06	0.000140838	rs7252126	8.62e-08	1.70603e-05	0.000396811	rs36073277	7e-07
RSPH6A	19	46298968	46318605	131	2.61149e-06	0.000170059	rs1548029	6.45e-08	2.83418e-05	0.000616105	rs36073277	7e-07
SYMPK	19	46318700	46366548	248	3.34801e-06	0.000205061	rs1548029	6.45e-08	0.000622886	0.00727787	rs12980265	1.2e-05
SLX4IP	20	10415951	10604551	647	5.49874e-08	8.53386e-06	rs616060	4.04e-10	0.126924	0.291575	rs78118899	0.0014
SLC24A3	20	19193290	19703541	1628	5.30145e-26	8.08648e-23	rs4814864	1.44e-28	0.563431	0.779317	rs6046177	0.0038
ASXL1	20	30946147	31027122	131	6.90836e-07	5.75901e-05	rs79929071	2.08e-08	0.0212565	0.0914224	rs1737897	0.00064
NOL4L	20	31030862	31172875	298	6.87144e-12	3.39954e-09	rs6057599	8.72e-14	0.0504326	0.162337	rs1737897	0.00064
EYA2	20	45523263	45817492	971	1.55796e-06	0.000110278	rs6124969	7.81e-09	1.66998e-08	9.23747e-07	rs6063048	5.8e-11
ZMYND8	20	45837994	45985485	275	1.17618e-08	2.31272e-06	rs910187	1.14e-10	0.0887295	0.232119	rs4555399	0.00086
ZDHHC8	22	20119364	20135530	132	3.65169e-07	3.52689e-05	rs625686	8.26e-09	0.128207	0.293161	rs4819867	0.0029
LOC388849	22	20135602	20138748	90	2.99254e-07	2.97521e-05	rs625686	8.26e-09	0.105065	0.258476	rs4819867	0.0029
L3MBTL2	22	41601312	41627276	120	1.98585e-06	0.000135446	rs5751069	6.92e-08	2.85941e-06	8.77115e-05	rs2038209	1.2e-07
CHADL	22	41605861	41636935	130	2.45773e-06	0.000160858	rs5751069	6.92e-08	4.09531e-06	0.000121271	rs136401	1.2e-07
ZC3H7B	22	41697507	41756151	104	2.10326e-06	0.000140838	rs1109151	5.64e-08	0.000221178	0.00324743	rs9607793	5.5e-06
TEF	22	41763337	41795332	90	1.79126e-06	0.000124613	rs4820438	6.11e-08	0.00124209	0.0120965	rs9611576	4.2e-05
LOC100996598	22	41765086	41766400	24	6.27792e-07	5.37292e-05	rs4820438	6.11e-08	0.00208316	0.0177977	rs7287294	0.00029

[truncated: 12 more sheets: Table S9b, Table S10, Table S11, Table S12, Table S13, Table S14, Table S15, Table S16, Table S17, Table S18, Table S19, Table S20]
